# Supplementary material for: Immune cells, inflammatory proteins, and sepsis: A mediation Mendelian randomization study
Source: Medicine (Baltimore). 2025 Aug 8;104(32):e43779. doi: 10.1097/MD.0000000000043779 (PMC12338158; doi:10.1097/MD.0000000000043779)
Supplement: Supplementary file 1 [file medi-104-e43779-s001.xlsx]

## Sheet: Table S1
Table S1. GWAS summary-level data source of immune cells , inflammation proteins and C-reative protein.
Phenotype	Consortium or study	Sample size	Ancestry	Journal	Year	Author	PMID	Accession numbers	Data source
Immune cells		3757	European	Nat Genet	2020	Valeria Orrù	32929287	GCST90001391 to GCST90002121	https://www.ebi.ac.uk/gwas/studies
Inflammation proteins		14824	European	Nat Immunol	2023	Jing Hua Zhao	37563310	GCST90274758 to GCST90274848	https://www.ebi.ac.uk/gwas/studies
C-reative protein	CHARGE Consortium	575531	European	Nat Immunol	2022	Saredo Said	35459240	GCST90029070	https://www.ebi.ac.uk/gwas/studies/GCST90029070

## Sheet: Table S2
Table S2. GWAS summary-level data source of sepsis and subtypes.
Phenotype		Consortium or study	ID	Sample size	Number of SNPs	Ancestry
Primary outcome-discovery cohort	sepsis	UK Biobank	/	486484	12243539	European
Primary outcome-replication cohort	sepsis	FinnGen	AB1_OTHER_SEPSIS	376758	/	European
Secondary outcome-UKBB	Sepsis(28 day death)	UK Biobank	/	486484	12243487	European
	Sepsis(under 75)	UK Biobank	/	462869	12243540	European
	Sepsis(28 day death in critical care)	UK Biobank	/	431365	12243324	European
	Sepsis(critical care)	UK Biobank	/	431365	12243372	European
Secondary outcome-FinnGen	streptococcal septicemia	FinnGen	AB1_STREPTO_SEPSIS	365770	/	European
	Puerperal sepsis	FinnGen	O15_PUERP_SEPSIS	225115	/	European

## Sheet: Table S3
Table S3. The causal effects of immnue cells on sepsis in the discovery cohort.
method	outcome	exposure.x	nsnp	b	se	pval	lo_ci	up_ci	or	or_lci95	or_uci95	Q	Q_df	Q_pval	egger_intercept	pval
Inverse variance weighted	Sepsis	IgD- CD24- B cell %lymphocyte	21	0.0347502	0.0175914	0.0482213	0.000271129	0.0692294	1.03536	1.00027	1.07168	15.7343	20	0.732964	0.00467489	0.460696
MR Egger	Sepsis	IgD- CD24- B cell %lymphocyte	21	0.0226764	0.0238029	0.35272	-0.0239773	0.0693301	1.02294	0.976308	1.07179	15.1673	19	0.711903	0.00467489	0.460696
Weighted median	Sepsis	IgD- CD24- B cell %lymphocyte	21	0.0192399	0.0266884	0.470965	-0.0330694	0.0715492	1.01943	0.967471	1.07417	NA	NA	NA	0.00467489	0.460696
Inverse variance weighted	Sepsis	CD16 on CD14+ CD16+ monocyte	19	-0.0506389	0.0204553	0.0133016	-0.0907312	-0.0105466	0.950622	0.913263	0.989509	23.9683	18	0.156069	0.00363718	0.706433
MR Egger	Sepsis	CD16 on CD14+ CD16+ monocyte	19	-0.0600773	0.032348	0.0806916	-0.123479	0.00332477	0.941692	0.88384	1.00333	23.7632	17	0.126013	0.00363718	0.706433
Weighted median	Sepsis	CD16 on CD14+ CD16+ monocyte	19	-0.0708409	0.0233782	0.00244378	-0.116662	-0.0250197	0.93161	0.889886	0.975291	NA	NA	NA	0.00363718	0.706433
Inverse variance weighted	Sepsis	CD62L- Dendritic Cell %Dendritic Cell	19	0.0329568	0.0146735	0.024703	0.00419684	0.0617168	1.03351	1.00421	1.06366	16.9942	18	0.523504	-0.00663817	0.393462
MR Egger	Sepsis	CD62L- Dendritic Cell %Dendritic Cell	19	0.0455655	0.0205592	0.0405995	0.00526945	0.0858615	1.04662	1.00528	1.08966	16.2276	17	0.507765	-0.00663817	0.393462
Weighted median	Sepsis	CD62L- Dendritic Cell %Dendritic Cell	19	0.0315064	0.0225909	0.16312	-0.0127717	0.0757845	1.03201	0.98731	1.07873	NA	NA	NA	-0.00663817	0.393462
Inverse variance weighted	Sepsis	BAFF-R on IgD- CD38+ B cell	15	-0.0848789	0.0258258	0.00101408	-0.135497	-0.0342603	0.918624	0.873281	0.96632	12.8844	14	0.535646	0.014781	0.187058
MR Egger	Sepsis	BAFF-R on IgD- CD38+ B cell	15	-0.143816	0.0495754	0.0123852	-0.240984	-0.0466483	0.866047	0.785854	0.954423	10.9446	13	0.615455	0.014781	0.187058
Weighted median	Sepsis	BAFF-R on IgD- CD38+ B cell	15	-0.0912267	0.0373871	0.0146848	-0.164505	-0.0179481	0.912811	0.848313	0.982212	NA	NA	NA	0.014781	0.187058
Inverse variance weighted	Sepsis	CD14+ CD16+ monocyte Absolute Count	17	-0.0408237	0.0203456	0.0448012	-0.080701	-0.000946404	0.959998	0.922469	0.999054	10.2829	16	0.851445	0.00778487	0.416667
MR Egger	Sepsis	CD14+ CD16+ monocyte Absolute Count	17	-0.0595014	0.0302317	0.0678158	-0.118756	-0.000247217	0.942234	0.888025	0.999753	9.58517	15	0.844991	0.00778487	0.416667
Weighted median	Sepsis	CD14+ CD16+ monocyte Absolute Count	17	-0.0247567	0.02919	0.396369	-0.0819692	0.0324557	0.975547	0.9213	1.03299	NA	NA	NA	0.00778487	0.416667
Inverse variance weighted	Sepsis	CD62L on CD62L+ plasmacytoid Dendritic Cell	12	-0.049232	0.0250812	0.0496575	-0.0983913	-7.28094e-05	0.95196	0.906294	0.999927	15.9131	11	0.144388	0.0112796	0.32258
MR Egger	Sepsis	CD62L on CD62L+ plasmacytoid Dendritic Cell	12	-0.0803467	0.0389676	0.0661778	-0.156723	-0.00397024	0.922796	0.854941	0.996038	14.3584	10	0.157263	0.0112796	0.32258
Weighted median	Sepsis	CD62L on CD62L+ plasmacytoid Dendritic Cell	12	-0.0562599	0.0299538	0.0603507	-0.114969	0.00244953	0.945293	0.891394	1.00245	NA	NA	NA	0.0112796	0.32258
Inverse variance weighted	Sepsis	CD39+ activated CD4 regulatory T cell %CD4 regulatory T cell	19	-0.0270338	0.0116764	0.0205986	-0.0499195	-0.00414817	0.973328	0.951306	0.99586	11.6059	18	0.866902	-0.0159036	0.0487188
MR Egger	Sepsis	CD39+ activated CD4 regulatory T cell %CD4 regulatory T cell	19	-0.00436921	0.0158205	0.785744	-0.0353774	0.026639	0.99564	0.965241	1.027	7.09798	17	0.982244	-0.0159036	0.0487188
Weighted median	Sepsis	CD39+ activated CD4 regulatory T cell %CD4 regulatory T cell	19	-0.0192567	0.0174608	0.270091	-0.0534799	0.0149665	0.980928	0.947925	1.01508	NA	NA	NA	-0.0159036	0.0487188
Inverse variance weighted	Sepsis	CD62L- CD86+ myeloid Dendritic Cell %Dendritic Cell	16	0.0651182	0.0171165	0.000142145	0.0315698	0.0986665	1.06729	1.03207	1.1037	20.5465	15	0.151954	-0.0126553	0.134704
MR Egger	Sepsis	CD62L- CD86+ myeloid Dendritic Cell %Dendritic Cell	16	0.0888884	0.0221403	0.00127846	0.0454934	0.132283	1.09296	1.04654	1.14143	17.4119	14	0.234892	-0.0126553	0.134704
Weighted median	Sepsis	CD62L- CD86+ myeloid Dendritic Cell %Dendritic Cell	16	0.0782524	0.0202867	0.000114634	0.0384905	0.118014	1.0814	1.03924	1.12526	NA	NA	NA	-0.0126553	0.134704
Inverse variance weighted	Sepsis	CD3 on naive CD8+ T cell	20	0.0466412	0.0192165	0.0152182	0.00897689	0.0843056	1.04775	1.00902	1.08796	18.4799	19	0.490625	0.00921101	0.320708
MR Egger	Sepsis	CD3 on naive CD8+ T cell	20	0.0141091	0.0372049	0.708956	-0.0588125	0.0870307	1.01421	0.942884	1.09093	17.4372	18	0.493267	0.00921101	0.320708
Weighted median	Sepsis	CD3 on naive CD8+ T cell	20	0.0475513	0.0268886	0.0769843	-0.00515028	0.100253	1.0487	0.994863	1.10545	NA	NA	NA	0.00921101	0.320708
Inverse variance weighted	Sepsis	CD62L- CD86+ myeloid Dendritic Cell Absolute Count	16	0.0657124	0.0153922	1.96171e-05	0.0355437	0.0958811	1.06792	1.03618	1.10063	17.1909	15	0.307581	-0.00571567	0.545909
MR Egger	Sepsis	CD62L- CD86+ myeloid Dendritic Cell Absolute Count	16	0.0755589	0.0223648	0.00450154	0.0317239	0.119394	1.07849	1.03223	1.12681	16.7331	14	0.270682	-0.00571567	0.545909
Weighted median	Sepsis	CD62L- CD86+ myeloid Dendritic Cell Absolute Count	16	0.0761763	0.0201784	0.000159917	0.0366266	0.115726	1.07915	1.03731	1.12269	NA	NA	NA	-0.00571567	0.545909
Inverse variance weighted	Sepsis	FSC-A on HLA DR+ Natural Killer	18	-0.0314799	0.0128136	0.0140197	-0.0565946	-0.00636526	0.96901	0.944977	0.993655	23.1773	17	0.143569	-0.011271	0.204522
MR Egger	Sepsis	FSC-A on HLA DR+ Natural Killer	18	-0.0179074	0.0162032	0.285423	-0.0496656	0.0138508	0.982252	0.951548	1.01395	20.8926	16	0.182674	-0.011271	0.204522
Weighted median	Sepsis	FSC-A on HLA DR+ Natural Killer	18	-0.0114305	0.0160495	0.476339	-0.0428875	0.0200265	0.988635	0.958019	1.02023	NA	NA	NA	-0.011271	0.204522
Inverse variance weighted	Sepsis	CCR2 on CD14- CD16+ monocyte	21	-0.023827	0.011498	0.0382406	-0.0463631	-0.00129084	0.976455	0.954695	0.99871	16.075	20	0.71196	-0.00204454	0.787921
MR Egger	Sepsis	CCR2 on CD14- CD16+ monocyte	21	-0.0216095	0.0140804	0.141336	-0.0492071	0.00598806	0.978622	0.951984	1.00601	16.0006	19	0.65724	-0.00204454	0.787921
Weighted median	Sepsis	CCR2 on CD14- CD16+ monocyte	21	-0.022845	0.0165896	0.16849	-0.0553605	0.00967054	0.977414	0.946144	1.00972	NA	NA	NA	-0.00204454	0.787921
Inverse variance weighted	Sepsis	HLA DR+ Natural Killer Absolute Count	15	-0.0647318	0.0220495	0.00332747	-0.107949	-0.0215147	0.937319	0.897673	0.978715	14.1778	14	0.436552	0.0189912	0.0680102
MR Egger	Sepsis	HLA DR+ Natural Killer Absolute Count	15	-0.125067	0.0374042	0.00528456	-0.19838	-0.0517553	0.882437	0.820059	0.949561	10.2165	13	0.676144	0.0189912	0.0680102
Weighted median	Sepsis	HLA DR+ Natural Killer Absolute Count	15	-0.0804764	0.0285889	0.00487846	-0.136511	-0.0244421	0.922677	0.872397	0.975854	NA	NA	NA	0.0189912	0.0680102
Inverse variance weighted	Sepsis	CD86+ myeloid Dendritic Cell %Dendritic Cell	21	0.0365659	0.0154455	0.0179126	0.00629278	0.066839	1.03724	1.00631	1.06912	31.4453	20	0.0495795	-0.0229388	0.018022
MR Egger	Sepsis	CD86+ myeloid Dendritic Cell %Dendritic Cell	21	0.0659388	0.0177317	0.00145636	0.0311846	0.100693	1.06816	1.03168	1.10594	23.2472	19	0.226628	-0.0229388	0.018022
Weighted median	Sepsis	CD86+ myeloid Dendritic Cell %Dendritic Cell	21	0.0667291	0.0186506	0.000346417	0.030174	0.103284	1.06901	1.03063	1.10881	NA	NA	NA	-0.0229388	0.018022
Inverse variance weighted	Sepsis	CD3- lymphocyte %leukocyte	17	-0.058256	0.0216086	0.00701868	-0.100609	-0.015903	0.943408	0.904287	0.984223	13.9178	16	0.604837	-0.00849851	0.342322
MR Egger	Sepsis	CD3- lymphocyte %leukocyte	17	-0.0349025	0.0321568	0.294887	-0.0979299	0.0281248	0.9657	0.906712	1.02852	12.9561	15	0.605685	-0.00849851	0.342322
Weighted median	Sepsis	CD3- lymphocyte %leukocyte	17	-0.0450576	0.0318282	0.156879	-0.107441	0.0173257	0.955942	0.89813	1.01748	NA	NA	NA	-0.00849851	0.342322
Inverse variance weighted	Sepsis	CD62L- myeloid Dendritic Cell Absolute Count	14	0.047459	0.0187429	0.0113378	0.010723	0.084195	1.0486	1.01078	1.08784	11.4782	13	0.570825	-0.0156119	0.120875
MR Egger	Sepsis	CD62L- myeloid Dendritic Cell Absolute Count	14	0.0855208	0.0295136	0.013384	0.0276741	0.143367	1.08928	1.02806	1.15415	8.69092	12	0.729078	-0.0156119	0.120875
Weighted median	Sepsis	CD62L- myeloid Dendritic Cell Absolute Count	14	0.0736622	0.0241405	0.00227777	0.0263469	0.120978	1.07644	1.0267	1.1286	NA	NA	NA	-0.0156119	0.120875
Inverse variance weighted	Sepsis	CD14+ CD16+ monocyte %monocyte	19	-0.0450827	0.0205679	0.0283868	-0.0853957	-0.00476966	0.955918	0.918149	0.995242	7.5618	18	0.984471	0.00852825	0.47093
MR Egger	Sepsis	CD14+ CD16+ monocyte %monocyte	19	-0.0673614	0.0365488	0.0828283	-0.138997	0.00427425	0.934857	0.870231	1.00428	7.01803	17	0.983314	0.00852825	0.47093
Weighted median	Sepsis	CD14+ CD16+ monocyte %monocyte	19	-0.068479	0.0287698	0.0173015	-0.124868	-0.0120901	0.933813	0.882614	0.987983	NA	NA	NA	0.00852825	0.47093
Inverse variance weighted	Sepsis	CD86 on myeloid Dendritic Cell	18	0.0460957	0.0209412	0.0277222	0.00505092	0.0871404	1.04717	1.00506	1.09105	16.4102	17	0.494966	-0.0175832	0.0589415
MR Egger	Sepsis	CD86 on myeloid Dendritic Cell	18	0.105348	0.0358833	0.00969182	0.0350164	0.175679	1.1111	1.03564	1.19206	12.2753	16	0.724819	-0.0175832	0.0589415
Weighted median	Sepsis	CD86 on myeloid Dendritic Cell	18	0.0770313	0.0305513	0.0116897	0.0171508	0.136912	1.08008	1.0173	1.14673	NA	NA	NA	-0.0175832	0.0589415
Inverse variance weighted	Sepsis	Plasmacytoid Dendritic Cell %Dendritic Cell	19	-0.0335259	0.0155278	0.0308434	-0.0639605	-0.00309139	0.96703	0.938042	0.996913	21.6535	18	0.247731	-0.00188084	0.794187
MR Egger	Sepsis	Plasmacytoid Dendritic Cell %Dendritic Cell	19	-0.0294744	0.02209	0.199709	-0.0727709	0.013822	0.970956	0.929814	1.01392	21.5644	17	0.202055	-0.00188084	0.794187
Weighted median	Sepsis	Plasmacytoid Dendritic Cell %Dendritic Cell	19	-0.0246219	0.020759	0.235588	-0.0653095	0.0160656	0.975679	0.936777	1.0162	NA	NA	NA	-0.00188084	0.794187
Inverse variance weighted	Sepsis	HLA DR on myeloid Dendritic Cell	15	-0.0335213	0.01459	0.0215872	-0.0621178	-0.00492491	0.967034	0.939772	0.995087	20.8073	14	0.106674	-0.0134162	0.314018
MR Egger	Sepsis	HLA DR on myeloid Dendritic Cell	15	-0.0154624	0.0225545	0.505034	-0.0596692	0.0287444	0.984657	0.942076	1.02916	19.1882	13	0.117384	-0.0134162	0.314018
Weighted median	Sepsis	HLA DR on myeloid Dendritic Cell	15	-0.00700271	0.0158198	0.658016	-0.0380095	0.0240041	0.993022	0.962704	1.02429	NA	NA	NA	-0.0134162	0.314018
Inverse variance weighted	Sepsis	CD66b++ myeloid cell Absolute Count	13	-0.0653914	0.0180233	0.00028544	-0.100717	-0.0300658	0.936701	0.904189	0.970382	14.0605	12	0.296864	-0.020595	0.0514164
MR Egger	Sepsis	CD66b++ myeloid cell Absolute Count	13	-0.024615	0.0250102	0.34617	-0.073635	0.0244049	0.975685	0.929011	1.02471	9.28631	11	0.595483	-0.020595	0.0514164
Weighted median	Sepsis	CD66b++ myeloid cell Absolute Count	13	-0.0475602	0.0260608	0.0680052	-0.0986394	0.00351894	0.953553	0.906069	1.00353	NA	NA	NA	-0.020595	0.0514164
Inverse variance weighted	Sepsis	CD33+ HLA DR+ CD14- %CD33+ HLA DR+	18	0.0310131	0.0152074	0.0414163	0.00120652	0.0608196	1.0315	1.00121	1.06271	10.0123	17	0.903096	-0.00519487	0.525975
MR Egger	Sepsis	CD33+ HLA DR+ CD14- %CD33+ HLA DR+	18	0.0435378	0.0245862	0.0956364	-0.00465121	0.0917269	1.0445	0.99536	1.09607	9.59194	16	0.887052	-0.00519487	0.525975
Weighted median	Sepsis	CD33+ HLA DR+ CD14- %CD33+ HLA DR+	18	0.0286671	0.0223235	0.199083	-0.015087	0.0724213	1.02908	0.985026	1.07511	NA	NA	NA	-0.00519487	0.525975
Inverse variance weighted	Sepsis	CD3 on CD28+ CD45RA- CD8+ T cell	15	0.0449999	0.0210264	0.0323414	0.00378824	0.0862116	1.04603	1.0038	1.09004	10.4433	14	0.729109	0.00581975	0.63788
MR Egger	Sepsis	CD3 on CD28+ CD45RA- CD8+ T cell	15	0.0257136	0.0452077	0.579195	-0.0628936	0.114321	1.02605	0.939043	1.12111	10.2111	13	0.676592	0.00581975	0.63788
Weighted median	Sepsis	CD3 on CD28+ CD45RA- CD8+ T cell	15	0.0374975	0.0281988	0.183599	-0.0177721	0.0927671	1.03821	0.982385	1.09721	NA	NA	NA	0.00581975	0.63788
Inverse variance weighted	Sepsis	CD3 on CD39+ CD8+ T cell	11	0.0488613	0.0214093	0.0224746	0.00689912	0.0908235	1.05007	1.00692	1.09508	4.85507	10	0.900646	0.0055314	0.706754
MR Egger	Sepsis	CD3 on CD39+ CD8+ T cell	11	0.0319597	0.0484982	0.526402	-0.0630967	0.127016	1.03248	0.938853	1.13544	4.70423	9	0.859292	0.0055314	0.706754
Weighted median	Sepsis	CD3 on CD39+ CD8+ T cell	11	0.0424648	0.0274949	0.122476	-0.0114251	0.0963548	1.04338	0.98864	1.10115	NA	NA	NA	0.0055314	0.706754
Inverse variance weighted	Sepsis	CD25 on CD45RA+ CD4 not regulatory T cell	18	0.0324633	0.0156993	0.0386564	0.00169278	0.0632339	1.033	1.00169	1.06528	8.33873	17	0.958758	0.00712667	0.278246
MR Egger	Sepsis	CD25 on CD45RA+ CD4 not regulatory T cell	18	0.0180382	0.0202888	0.387137	-0.0217279	0.0578042	1.0182	0.978506	1.05951	7.0789	16	0.97171	0.00712667	0.278246
Weighted median	Sepsis	CD25 on CD45RA+ CD4 not regulatory T cell	18	0.030842	0.0223293	0.167207	-0.0129234	0.0746075	1.03132	0.98716	1.07746	NA	NA	NA	0.00712667	0.278246
Inverse variance weighted	Sepsis	CD127 on CD45RA- CD4 not regulatory T cell	12	-0.0360183	0.0154226	0.0195216	-0.0662466	-0.00578994	0.964623	0.9359	0.994227	4.63087	11	0.947718	-0.00972109	0.190976
MR Egger	Sepsis	CD127 on CD45RA- CD4 not regulatory T cell	12	-0.0204552	0.0189988	0.306922	-0.0576929	0.0167825	0.979753	0.94394	1.01692	2.66325	10	0.988277	-0.00972109	0.190976
Weighted median	Sepsis	CD127 on CD45RA- CD4 not regulatory T cell	12	-0.0246503	0.020851	0.237121	-0.0655181	0.0162176	0.975651	0.936582	1.01635	NA	NA	NA	-0.00972109	0.190976
Inverse variance weighted	Sepsis	CD28+ CD45RA- CD8+ T cell %T cell	22	-0.0171951	0.00849174	0.0428757	-0.0338389	-0.000551272	0.982952	0.966727	0.999449	21.9248	21	0.403852	0.0051101	0.352732
MR Egger	Sepsis	CD28+ CD45RA- CD8+ T cell %T cell	22	-0.0213183	0.00955072	0.0372054	-0.0400377	-0.00259886	0.978907	0.960753	0.997405	20.9754	20	0.39858	0.0051101	0.352732
Weighted median	Sepsis	CD28+ CD45RA- CD8+ T cell %T cell	22	-0.0174517	0.0113515	0.124198	-0.0397007	0.00479729	0.9827	0.961077	1.00481	NA	NA	NA	0.0051101	0.352732
Inverse variance weighted	Sepsis	CD8 on CD28+ CD45RA+ CD8+ T cell	16	0.0363485	0.0159241	0.0224531	0.00513734	0.0675597	1.03702	1.00515	1.06989	10.3922	15	0.794373	0.013272	0.163287
MR Egger	Sepsis	CD8 on CD28+ CD45RA+ CD8+ T cell	16	0.00325534	0.0275569	0.907641	-0.0507561	0.0572668	1.00326	0.95051	1.05894	8.227	14	0.877168	0.013272	0.163287
Weighted median	Sepsis	CD8 on CD28+ CD45RA+ CD8+ T cell	16	0.0153018	0.0214151	0.474897	-0.0266718	0.0572754	1.01542	0.973681	1.05895	NA	NA	NA	0.013272	0.163287
Inverse variance weighted	Sepsis	CD19 on CD20- CD38- B cell	18	0.0450545	0.0217121	0.0379784	0.00249881	0.0876103	1.04608	1.0025	1.09156	8.79345	17	0.94652	0.00284507	0.763551
MR Egger	Sepsis	CD19 on CD20- CD38- B cell	18	0.0363986	0.0356594	0.322568	-0.0334937	0.106291	1.03707	0.967061	1.11215	8.69982	16	0.925259	0.00284507	0.763551
Weighted median	Sepsis	CD19 on CD20- CD38- B cell	18	0.0357744	0.0292387	0.22113	-0.0215335	0.0930822	1.03642	0.978697	1.09755	NA	NA	NA	0.00284507	0.763551
Inverse variance weighted	Sepsis	Effector Memory CD8+ T cell %T cell	8	-0.0372297	0.0152746	0.0147946	-0.0671679	-0.00729161	0.963455	0.935038	0.992735	4.69975	7	0.696549	-0.0105225	0.422615
MR Egger	Sepsis	Effector Memory CD8+ T cell %T cell	8	-0.0278333	0.0187772	0.188777	-0.0646366	0.00896997	0.97255	0.937408	1.00901	3.95947	6	0.682161	-0.0105225	0.422615
Weighted median	Sepsis	Effector Memory CD8+ T cell %T cell	8	-0.0441771	0.0200115	0.0272732	-0.0833997	-0.00495457	0.956784	0.919983	0.995058	NA	NA	NA	-0.0105225	0.422615
Inverse variance weighted	Sepsis	CD45 on CD33- HLA DR+	19	-0.0167859	0.00832867	0.0438591	-0.0331101	-0.000461697	0.983354	0.967432	0.999538	16.5981	18	0.550883	-0.00800816	0.236991
MR Egger	Sepsis	CD45 on CD33- HLA DR+	19	-0.00972177	0.0101281	0.350569	-0.0295728	0.0101293	0.990325	0.97086	1.01018	15.0955	17	0.588602	-0.00800816	0.236991
Weighted median	Sepsis	CD45 on CD33- HLA DR+	19	-0.00953722	0.0114568	0.405153	-0.0319925	0.012918	0.990508	0.968514	1.013	NA	NA	NA	-0.00800816	0.236991
Inverse variance weighted	Sepsis	Monocytic Myeloid-Derived Suppressor Cells Absolute Count	12	0.0670341	0.0214463	0.00177401	0.0249993	0.109069	1.06933	1.02531	1.11524	4.33125	11	0.959207	0.00362337	0.766821
MR Egger	Sepsis	Monocytic Myeloid-Derived Suppressor Cells Absolute Count	12	0.0548198	0.0454595	0.255611	-0.0342808	0.14392	1.05635	0.9663	1.15479	4.23839	10	0.935953	0.00362337	0.766821
Weighted median	Sepsis	Monocytic Myeloid-Derived Suppressor Cells Absolute Count	12	0.0683593	0.0289637	0.0182666	0.0115904	0.125128	1.07075	1.01166	1.13329	NA	NA	NA	0.00362337	0.766821
Inverse variance weighted	Sepsis	CD39+ secreting CD4 regulatory T cell Absolute Count	21	-0.0410057	0.0178174	0.0213665	-0.0759278	-0.00608365	0.959824	0.926883	0.993935	18.8947	20	0.528681	-0.0114665	0.270141
MR Egger	Sepsis	CD39+ secreting CD4 regulatory T cell Absolute Count	21	-0.00643532	0.0352672	0.857144	-0.0755591	0.0626885	0.993585	0.927225	1.0647	17.6045	19	0.548984	-0.0114665	0.270141
Weighted median	Sepsis	CD39+ secreting CD4 regulatory T cell Absolute Count	21	-0.0465846	0.0278767	0.0947028	-0.101223	0.0080537	0.954484	0.903732	1.00809	NA	NA	NA	-0.0114665	0.270141
Inverse variance weighted	Sepsis	CD33 on CD33dim HLA DR-	18	0.0221933	0.0100572	0.0273339	0.00248126	0.0419053	1.02244	1.00248	1.0428	14.7961	17	0.610162	-0.00495519	0.550851
MR Egger	Sepsis	CD33 on CD33dim HLA DR-	18	0.0302758	0.0166459	0.087707	-0.00235024	0.0629018	1.03074	0.997653	1.06492	14.4248	16	0.567096	-0.00495519	0.550851
Weighted median	Sepsis	CD33 on CD33dim HLA DR-	18	0.0279755	0.0120843	0.0206116	0.00429022	0.0516607	1.02837	1.0043	1.05302	NA	NA	NA	-0.00495519	0.550851
Inverse variance weighted	Sepsis	SSC-A on CD4+ T cell	19	-0.0651462	0.0259248	0.0119748	-0.115959	-0.0143335	0.93693	0.890512	0.985769	14.6403	18	0.686499	0.011488	0.238384
MR Egger	Sepsis	SSC-A on CD4+ T cell	19	-0.119688	0.0516165	0.0331188	-0.220857	-0.01852	0.887197	0.801832	0.98165	13.147	17	0.726289	0.011488	0.238384
Weighted median	Sepsis	SSC-A on CD4+ T cell	19	-0.0702934	0.0374462	0.0604931	-0.143688	0.00310122	0.93212	0.866158	1.00311	NA	NA	NA	0.011488	0.238384
Inverse variance weighted	Sepsis	CD86 on CD62L+ myeloid Dendritic Cell	15	0.0512031	0.021722	0.0184132	0.00862803	0.0937783	1.05254	1.00867	1.09832	10.0299	14	0.759994	-0.00378419	0.66271
MR Egger	Sepsis	CD86 on CD62L+ myeloid Dendritic Cell	15	0.064289	0.0364895	0.101577	-0.00723031	0.135808	1.0664	0.992796	1.14546	9.8307	13	0.707716	-0.00378419	0.66271
Weighted median	Sepsis	CD86 on CD62L+ myeloid Dendritic Cell	15	0.0488708	0.0336968	0.146972	-0.0171748	0.114916	1.05008	0.982972	1.12178	NA	NA	NA	-0.00378419	0.66271
Inverse variance weighted	Sepsis	CD127 on T cell	16	-0.0732511	0.0269144	0.00649608	-0.126003	-0.0204988	0.929367	0.881612	0.97971	11.9577	15	0.682226	-0.0172106	0.26492
MR Egger	Sepsis	CD127 on T cell	16	0.0158352	0.0812941	0.848356	-0.143501	0.175172	1.01596	0.86632	1.19145	10.609	14	0.716442	-0.0172106	0.26492
Weighted median	Sepsis	CD127 on T cell	16	-0.101402	0.0403361	0.0119393	-0.180461	-0.0223434	0.90357	0.834885	0.977904	NA	NA	NA	-0.0172106	0.26492
Inverse variance weighted	Sepsis	BAFF-R on CD20- B cell	11	-0.0755141	0.0289035	0.00898495	-0.132165	-0.0188632	0.927267	0.876196	0.981314	9.9283	10	0.446806	0.00866545	0.619538
MR Egger	Sepsis	BAFF-R on CD20- B cell	11	-0.101548	0.0588157	0.118324	-0.216827	0.0137306	0.903438	0.805069	1.01383	9.64502	9	0.37998	0.00866545	0.619538
Weighted median	Sepsis	BAFF-R on CD20- B cell	11	-0.104851	0.0408191	0.0102088	-0.184857	-0.0248456	0.900459	0.831223	0.97546	NA	NA	NA	0.00866545	0.619538
Inverse variance weighted	Sepsis	CD39+ activated CD4 regulatory T cell Absolute Count	24	-0.0518134	0.0151754	0.000639467	-0.0815573	-0.0220696	0.949506	0.92168	0.978172	25.3468	23	0.332656	-0.0134459	0.0439594
MR Egger	Sepsis	CD39+ activated CD4 regulatory T cell Absolute Count	24	-0.0156412	0.022259	0.489617	-0.0592689	0.0279864	0.98448	0.942453	1.02838	20.7797	22	0.534385	-0.0134459	0.0439594
Weighted median	Sepsis	CD39+ activated CD4 regulatory T cell Absolute Count	24	-0.0495773	0.0224535	0.0272443	-0.0935862	-0.00556847	0.951632	0.91066	0.994447	NA	NA	NA	-0.0134459	0.0439594
Inverse variance weighted	Sepsis	CD4+ CD8dim T cell Absolute Count	13	0.0477134	0.0233651	0.0411439	0.00191774	0.093509	1.04887	1.00192	1.09802	7.94113	12	0.789714	-0.00240991	0.770343
MR Egger	Sepsis	CD4+ CD8dim T cell Absolute Count	13	0.0555277	0.0350415	0.141358	-0.0131537	0.124209	1.0571	0.986932	1.13225	7.8516	11	0.726533	-0.00240991	0.770343
Weighted median	Sepsis	CD4+ CD8dim T cell Absolute Count	13	0.0550402	0.0354505	0.120521	-0.0144428	0.124523	1.05658	0.985661	1.13261	NA	NA	NA	-0.00240991	0.770343
Inverse variance weighted	Sepsis	CD39 on CD39+ CD8+ T cell	18	-0.0776049	0.0257472	0.00257736	-0.128069	-0.0271403	0.92533	0.879792	0.973225	25.9745	17	0.0749271	0.00226165	0.852941
MR Egger	Sepsis	CD39 on CD39+ CD8+ T cell	18	-0.0860763	0.0522006	0.11865	-0.188389	0.0162368	0.917524	0.828292	1.01637	25.917	16	0.0552078	0.00226165	0.852941
Weighted median	Sepsis	CD39 on CD39+ CD8+ T cell	18	-0.0913085	0.0339336	0.00712814	-0.157818	-0.0247986	0.912736	0.854005	0.975506	NA	NA	NA	0.00226165	0.852941

## Sheet: Table S4
Table S4. MRPRESSO sensitivity analysis results for immnue cells and sepsis in the discovery cohort.
Exposure	Outcome	MR Analysis	Causal Estimate	Sd	T-stat	P-value	RSSobs	Pvalue
Activated_&_resting_CD4_regulatory_T_cell__CD4_regulatory_T_cell	sepsis	Raw	0.00497013	0.0159827	0.31097	0.759838	24.6916	0.195
Activated_&_resting_CD4_regulatory_T_cell__CD4_regulatory_T_cell	sepsis	Outlier-corrected	NA	NA	NA	NA	24.6916	0.195
Activated_&_resting_CD4_regulatory_T_cell__CD4+_T_cell	sepsis	Raw	0.00549692	0.0156081	0.352183	0.728385	20.1281	0.614
Activated_&_resting_CD4_regulatory_T_cell__CD4+_T_cell	sepsis	Outlier-corrected	NA	NA	NA	NA	20.1281	0.614
Activated_&_resting_CD4_regulatory_T_cell_Absolute_Count	sepsis	Raw	-0.0455785	0.0286153	-1.5928	0.132055	27.0329	0.102
Activated_&_resting_CD4_regulatory_T_cell_Absolute_Count	sepsis	Outlier-corrected	NA	NA	NA	NA	27.0329	0.102
Activated_&_secreting_CD4_regulatory_T_cell__CD4_regulatory_T_cell	sepsis	Raw	0.00149136	0.0073108	0.203994	0.839833	39.7897	0.144
Activated_&_secreting_CD4_regulatory_T_cell__CD4_regulatory_T_cell	sepsis	Outlier-corrected	NA	NA	NA	NA	39.7897	0.144
Activated_&_secreting_CD4_regulatory_T_cell__CD4+_T_cell	sepsis	Raw	0.00540559	0.00765909	0.705775	0.487123	49.5296	0.022
Activated_&_secreting_CD4_regulatory_T_cell__CD4+_T_cell	sepsis	Outlier-corrected	0.0180803	0.00840851	2.15024	0.0422836	49.5296	0.022
Activated_&_secreting_CD4_regulatory_T_cell_Absolute_Count	sepsis	Raw	-0.00717744	0.0100624	-0.713291	0.484812	24.9512	0.233
Activated_&_secreting_CD4_regulatory_T_cell_Absolute_Count	sepsis	Outlier-corrected	NA	NA	NA	NA	24.9512	0.233
Activated_CD4_regulatory_T_cell__CD4_regulatory_T_cell	sepsis	Raw	-0.0201499	0.0158021	-1.27514	0.215561	24.1958	0.436
Activated_CD4_regulatory_T_cell__CD4_regulatory_T_cell	sepsis	Outlier-corrected	NA	NA	NA	NA	24.1958	0.436
Activated_CD4_regulatory_T_cell__CD4+_T_cell	sepsis	Raw	-0.0315108	0.0206315	-1.52732	0.148956	18.6486	0.322
Activated_CD4_regulatory_T_cell__CD4+_T_cell	sepsis	Outlier-corrected	NA	NA	NA	NA	18.6486	0.322
Activated_CD4_regulatory_T_cell_Absolute_Count	sepsis	Raw	0.020678	0.0115933	1.78363	0.0997728	10.7283	0.727
Activated_CD4_regulatory_T_cell_Absolute_Count	sepsis	Outlier-corrected	NA	NA	NA	NA	10.7283	0.727
B_cell__CD3-_lymphocyte	sepsis	Raw	-0.000473157	0.0116569	-0.0405903	0.967973	32.9708	0.163
B_cell__CD3-_lymphocyte	sepsis	Outlier-corrected	NA	NA	NA	NA	32.9708	0.163
B_cell__lymphocyte	sepsis	Raw	-0.0281979	0.0138533	-2.03547	0.0510328	21.0724	0.903
B_cell__lymphocyte	sepsis	Outlier-corrected	NA	NA	NA	NA	21.0724	0.903
B_cell_Absolute_Count	sepsis	Raw	0.00350751	0.0197295	0.17778	0.860328	34.3185	0.201
B_cell_Absolute_Count	sepsis	Outlier-corrected	NA	NA	NA	NA	34.3185	0.201
BAFF-R_on_B_cell	sepsis	Raw	0.00760895	0.0189712	0.40108	0.693358	18.9516	0.456
BAFF-R_on_B_cell	sepsis	Outlier-corrected	NA	NA	NA	NA	18.9516	0.456
BAFF-R_on_CD20-_B_cell	sepsis	Raw	-0.0755141	0.0287997	-2.62204	0.0255081	11.9874	0.485
BAFF-R_on_CD20-_B_cell	sepsis	Outlier-corrected	NA	NA	NA	NA	11.9874	0.485
BAFF-R_on_CD20-_CD38-_B_cell	sepsis	Raw	-0.0362788	0.0348738	-1.04029	0.320533	24.5453	0.054
BAFF-R_on_CD20-_CD38-_B_cell	sepsis	Outlier-corrected	NA	NA	NA	NA	24.5453	0.054
BAFF-R_on_CD24+_CD27+_B_cell	sepsis	Raw	-0.0029466	0.0162204	-0.18166	0.858882	11.2928	0.678
BAFF-R_on_CD24+_CD27+_B_cell	sepsis	Outlier-corrected	NA	NA	NA	NA	11.2928	0.678
BAFF-R_on_IgD-_CD24-_B_cell	sepsis	Raw	-0.0038627	0.0240582	-0.160556	0.874335	22.6373	0.297
BAFF-R_on_IgD-_CD24-_B_cell	sepsis	Outlier-corrected	NA	NA	NA	NA	22.6373	0.297
BAFF-R_on_IgD-_CD27-_B_cell	sepsis	Raw	-0.00623854	0.0164239	-0.379846	0.709384	14.8127	0.632
BAFF-R_on_IgD-_CD27-_B_cell	sepsis	Outlier-corrected	NA	NA	NA	NA	14.8127	0.632
BAFF-R_on_IgD-_CD38-_B_cell	sepsis	Raw	-0.0186342	0.0146596	-1.27113	0.223042	12.6713	0.748
BAFF-R_on_IgD-_CD38-_B_cell	sepsis	Outlier-corrected	NA	NA	NA	NA	12.6713	0.748
BAFF-R_on_IgD-_CD38+_B_cell	sepsis	Raw	-0.0848789	0.0247755	-3.42592	0.00409615	14.1173	0.606
BAFF-R_on_IgD-_CD38+_B_cell	sepsis	Outlier-corrected	NA	NA	NA	NA	14.1173	0.606
BAFF-R_on_IgD-_CD38dim_B_cell	sepsis	Raw	0.00866537	0.0190927	0.453857	0.656888	14.7311	0.524
BAFF-R_on_IgD-_CD38dim_B_cell	sepsis	Outlier-corrected	NA	NA	NA	NA	14.7311	0.524
BAFF-R_on_IgD+_B_cell	sepsis	Raw	-0.00412552	0.0154212	-0.267522	0.792485	11.4814	0.857
BAFF-R_on_IgD+_B_cell	sepsis	Outlier-corrected	NA	NA	NA	NA	11.4814	0.857
BAFF-R_on_IgD+_CD24-_B_cell	sepsis	Raw	0.000137621	0.015836	0.00869036	0.993167	14.2015	0.742
BAFF-R_on_IgD+_CD24-_B_cell	sepsis	Outlier-corrected	NA	NA	NA	NA	14.2015	0.742
BAFF-R_on_IgD+_CD24+_B_cell	sepsis	Raw	0.023866	0.0192222	1.24159	0.23811	16.489	0.335
BAFF-R_on_IgD+_CD24+_B_cell	sepsis	Outlier-corrected	NA	NA	NA	NA	16.489	0.335
BAFF-R_on_IgD+_CD38-_B_cell	sepsis	Raw	0.00916693	0.0184241	0.497551	0.624824	18.2361	0.541
BAFF-R_on_IgD+_CD38-_B_cell	sepsis	Outlier-corrected	NA	NA	NA	NA	18.2361	0.541
BAFF-R_on_IgD+_CD38-_naive_B_cell	sepsis	Raw	0.00636234	0.0207374	0.306806	0.762328	31.7644	0.075
BAFF-R_on_IgD+_CD38-_naive_B_cell	sepsis	Outlier-corrected	NA	NA	NA	NA	31.7644	0.075
BAFF-R_on_IgD+_CD38-_unswitched_memory_B_cell	sepsis	Raw	-0.0106531	0.0116243	-0.916451	0.373038	21.797	0.408
BAFF-R_on_IgD+_CD38-_unswitched_memory_B_cell	sepsis	Outlier-corrected	NA	NA	NA	NA	21.797	0.408
BAFF-R_on_IgD+_CD38+_B_cell	sepsis	Raw	0.00453943	0.0180781	0.251101	0.804746	23.1651	0.283
BAFF-R_on_IgD+_CD38+_B_cell	sepsis	Outlier-corrected	NA	NA	NA	NA	23.1651	0.283
BAFF-R_on_IgD+_CD38dim_B_cell	sepsis	Raw	-0.0171673	0.013759	-1.24771	0.229051	12.5268	0.849
BAFF-R_on_IgD+_CD38dim_B_cell	sepsis	Outlier-corrected	NA	NA	NA	NA	12.5268	0.849
BAFF-R_on_memory_B_cell	sepsis	Raw	0.00397017	0.019114	0.20771	0.839251	11.097	0.615
BAFF-R_on_memory_B_cell	sepsis	Outlier-corrected	NA	NA	NA	NA	11.097	0.615
BAFF-R_on_naive-mature_B_cell	sepsis	Raw	-0.00618813	0.0153644	-0.402756	0.692458	11.799	0.855
BAFF-R_on_naive-mature_B_cell	sepsis	Outlier-corrected	NA	NA	NA	NA	11.799	0.855
BAFF-R_on_switched_memory_B_cell	sepsis	Raw	-0.00669963	0.0162188	-0.413079	0.685806	13.7958	0.599
BAFF-R_on_switched_memory_B_cell	sepsis	Outlier-corrected	NA	NA	NA	NA	13.7958	0.599
BAFF-R_on_transitional_B_cell	sepsis	Raw	-0.00895333	0.0128531	-0.69659	0.494494	18.285	0.659
BAFF-R_on_transitional_B_cell	sepsis	Outlier-corrected	NA	NA	NA	NA	18.285	0.659
BAFF-R_on_unswitched_memory_B_cell	sepsis	Raw	-0.017817	0.0156062	-1.14166	0.268556	20.8651	0.43
BAFF-R_on_unswitched_memory_B_cell	sepsis	Outlier-corrected	NA	NA	NA	NA	20.8651	0.43
Basophil__CD33dim_HLA_DR-_CD66b-	sepsis	Raw	0.0167939	0.0199739	0.84079	0.412855	29.8191	0.074
Basophil__CD33dim_HLA_DR-_CD66b-	sepsis	Outlier-corrected	NA	NA	NA	NA	29.8191	0.074
Basophil_Absolute_Count	sepsis	Raw	9.94884e-06	0.00790801	0.00125807	0.999008	31.4477	0.214
Basophil_Absolute_Count	sepsis	Outlier-corrected	NA	NA	NA	NA	31.4477	0.214
CCR2_on_CD14-_CD16-	sepsis	Raw	-0.000424529	0.0153959	-0.0275741	0.978391	7.07128	0.959
CCR2_on_CD14-_CD16-	sepsis	Outlier-corrected	NA	NA	NA	NA	7.07128	0.959
CCR2_on_CD14-_CD16+_monocyte	sepsis	Raw	-0.023827	0.0103082	-2.31145	0.0315879	16.8481	0.776
CCR2_on_CD14-_CD16+_monocyte	sepsis	Outlier-corrected	NA	NA	NA	NA	16.8481	0.776
CCR2_on_CD14+_CD16-_monocyte	sepsis	Raw	-0.00722991	0.0118633	-0.609437	0.548478	20.6156	0.637
CCR2_on_CD14+_CD16-_monocyte	sepsis	Outlier-corrected	NA	NA	NA	NA	20.6156	0.637
CCR2_on_CD14+_CD16+_monocyte	sepsis	Raw	-0.0111348	0.00941395	-1.1828	0.245602	33.0836	0.549
CCR2_on_CD14+_CD16+_monocyte	sepsis	Outlier-corrected	NA	NA	NA	NA	33.0836	0.549
CCR2_on_CD62L+_myeloid_Dendritic_Cell	sepsis	Raw	0.0188697	0.0266152	0.708981	0.489975	27.3132	0.052
CCR2_on_CD62L+_myeloid_Dendritic_Cell	sepsis	Outlier-corrected	NA	NA	NA	NA	27.3132	0.052
CCR2_on_CD62L+_plasmacytoid_Dendritic_Cell	sepsis	Raw	-0.00402197	0.0108511	-0.370653	0.716444	6.57291	0.977
CCR2_on_CD62L+_plasmacytoid_Dendritic_Cell	sepsis	Outlier-corrected	NA	NA	NA	NA	6.57291	0.977
CCR2_on_granulocyte	sepsis	Raw	-0.000483454	0.0309193	-0.015636	0.987805	42.8212	0.068
CCR2_on_granulocyte	sepsis	Outlier-corrected	NA	NA	NA	NA	42.8212	0.068
CCR2_on_monocyte	sepsis	Raw	-0.0103287	0.0149263	-0.691981	0.49379	55.7345	0.021
CCR2_on_monocyte	sepsis	Outlier-corrected	NA	NA	NA	NA	55.7345	0.021
CCR2_on_myeloid_Dendritic_Cell	sepsis	Raw	-0.0257959	0.0188568	-1.36799	0.198612	22.0652	0.095
CCR2_on_myeloid_Dendritic_Cell	sepsis	Outlier-corrected	NA	NA	NA	NA	22.0652	0.095
CCR2_on_plasmacytoid_Dendritic_Cell	sepsis	Raw	-0.00262379	0.0104716	-0.250563	0.806068	5.64161	0.977
CCR2_on_plasmacytoid_Dendritic_Cell	sepsis	Outlier-corrected	NA	NA	NA	NA	5.64161	0.977
CCR7_on_naive_CD4+_T_cell	sepsis	Raw	-0.0116441	0.0087653	-1.32843	0.201594	15.5379	0.788
CCR7_on_naive_CD4+_T_cell	sepsis	Outlier-corrected	NA	NA	NA	NA	15.5379	0.788
CCR7_on_naive_CD8+_T_cell	sepsis	Raw	-0.00820628	0.0164131	-0.499983	0.622544	22.0828	0.486
CCR7_on_naive_CD8+_T_cell	sepsis	Outlier-corrected	NA	NA	NA	NA	22.0828	0.486
CD11b_on_basophil	sepsis	Raw	0.026603	0.0128702	2.06703	0.0543081	9.12653	0.974
CD11b_on_basophil	sepsis	Outlier-corrected	NA	NA	NA	NA	9.12653	0.974
CD11b_on_CD14+_monocyte	sepsis	Raw	-0.00146495	0.0120957	-0.121113	0.905022	25.5382	0.176
CD11b_on_CD14+_monocyte	sepsis	Outlier-corrected	NA	NA	NA	NA	25.5382	0.176
CD11b_on_CD33+_HLA_DR+_CD14dim	sepsis	Raw	-0.00131732	0.0151517	-0.0869423	0.932042	11.1717	0.741
CD11b_on_CD33+_HLA_DR+_CD14dim	sepsis	Outlier-corrected	NA	NA	NA	NA	11.1717	0.741
CD11b_on_CD33dim_HLA_DR-	sepsis	Raw	0.000872669	0.0107069	0.081505	0.93585	10.6865	0.976
CD11b_on_CD33dim_HLA_DR-	sepsis	Outlier-corrected	NA	NA	NA	NA	10.6865	0.976
CD11b_on_CD66b++_myeloid_cell	sepsis	Raw	-0.0240761	0.0231486	-1.04007	0.317267	24.5757	0.123
CD11b_on_CD66b++_myeloid_cell	sepsis	Outlier-corrected	NA	NA	NA	NA	24.5757	0.123
CD11b_on_Granulocytic_Myeloid-Derived_Suppressor_Cells	sepsis	Raw	0.000347638	0.0109687	0.0316936	0.975164	20.8391	0.207
CD11b_on_Granulocytic_Myeloid-Derived_Suppressor_Cells	sepsis	Outlier-corrected	NA	NA	NA	NA	20.8391	0.207
CD11b_on_Monocytic_Myeloid-Derived_Suppressor_Cells	sepsis	Raw	-0.0119511	0.00926746	-1.28957	0.21967	7.24772	0.936
CD11b_on_Monocytic_Myeloid-Derived_Suppressor_Cells	sepsis	Outlier-corrected	NA	NA	NA	NA	7.24772	0.936
CD11c_on_CD62L+_myeloid_Dendritic_Cell	sepsis	Raw	0.00933487	0.0139623	0.668578	0.51072	17.8419	0.803
CD11c_on_CD62L+_myeloid_Dendritic_Cell	sepsis	Outlier-corrected	NA	NA	NA	NA	17.8419	0.803
CD11c_on_granulocyte	sepsis	Raw	-0.0218183	0.0215945	-1.01036	0.324389	21.945	0.467
CD11c_on_granulocyte	sepsis	Outlier-corrected	NA	NA	NA	NA	21.945	0.467
CD11c_on_monocyte	sepsis	Raw	0.00842028	0.01789	0.470669	0.644648	20.1878	0.322
CD11c_on_monocyte	sepsis	Outlier-corrected	NA	NA	NA	NA	20.1878	0.322
CD11c_on_myeloid_Dendritic_Cell	sepsis	Raw	0.0168464	0.0152844	1.10219	0.279442	26.6728	0.716
CD11c_on_myeloid_Dendritic_Cell	sepsis	Outlier-corrected	NA	NA	NA	NA	26.6728	0.716
CD11c+_CD62L-_monocyte__monocyte	sepsis	Raw	-0.0123594	0.0254618	-0.485411	0.633581	21.541	0.372
CD11c+_CD62L-_monocyte__monocyte	sepsis	Outlier-corrected	NA	NA	NA	NA	21.541	0.372
CD11c+_CD62L-_monocyte_Absolute_Count	sepsis	Raw	-0.0114879	0.0174114	-0.659789	0.517743	23.2415	0.325
CD11c+_CD62L-_monocyte_Absolute_Count	sepsis	Outlier-corrected	NA	NA	NA	NA	23.2415	0.325
CD11c+_HLA_DR++_monocyte__monocyte	sepsis	Raw	-0.0105975	0.0138714	-0.763979	0.458522	20.1623	0.459
CD11c+_HLA_DR++_monocyte__monocyte	sepsis	Outlier-corrected	NA	NA	NA	NA	20.1623	0.459
CD11c+_HLA_DR++_monocyte_Absolute_Count	sepsis	Raw	0.000258514	0.0238837	0.0108239	0.991507	16.6492	0.488
CD11c+_HLA_DR++_monocyte_Absolute_Count	sepsis	Outlier-corrected	NA	NA	NA	NA	16.6492	0.488
CD11c+_monocyte__monocyte	sepsis	Raw	-0.0189318	0.0159535	-1.18668	0.253807	9.44268	0.905
CD11c+_monocyte__monocyte	sepsis	Outlier-corrected	NA	NA	NA	NA	9.44268	0.905
CD11c+_monocyte_Absolute_Count	sepsis	Raw	-0.0200361	0.023627	-0.848017	0.410693	14.8719	0.499
CD11c+_monocyte_Absolute_Count	sepsis	Outlier-corrected	NA	NA	NA	NA	14.8719	0.499
CD123_on_CD62L+_plasmacytoid_Dendritic_Cell	sepsis	Raw	0.0121088	0.00771933	1.56863	0.139054	8.49919	0.926
CD123_on_CD62L+_plasmacytoid_Dendritic_Cell	sepsis	Outlier-corrected	NA	NA	NA	NA	8.49919	0.926
CD123_on_plasmacytoid_Dendritic_Cell	sepsis	Raw	0.0120966	0.00771476	1.56799	0.139204	8.49432	0.913
CD123_on_plasmacytoid_Dendritic_Cell	sepsis	Outlier-corrected	NA	NA	NA	NA	8.49432	0.913
CD127-_CD8+_T_cell__CD8+_T_cell	sepsis	Raw	-0.0215771	0.0277041	-0.778841	0.454109	6.37815	0.878
CD127-_CD8+_T_cell__CD8+_T_cell	sepsis	Outlier-corrected	NA	NA	NA	NA	6.37815	0.878
CD127-_CD8+_T_cell__T_cell	sepsis	Raw	-0.0183694	0.0291615	-0.629919	0.538893	19.0879	0.264
CD127-_CD8+_T_cell__T_cell	sepsis	Outlier-corrected	NA	NA	NA	NA	19.0879	0.264
CD127-_CD8+_T_cell_Absolute_Count	sepsis	Raw	-0.0012632	0.0265728	-0.0475372	0.962867	11.7273	0.621
CD127-_CD8+_T_cell_Absolute_Count	sepsis	Outlier-corrected	NA	NA	NA	NA	11.7273	0.621
CD127_on_CD28-_CD8+_T_cell	sepsis	Raw	0.00224929	0.0241578	0.0931081	0.927237	17.9701	0.269
CD127_on_CD28-_CD8+_T_cell	sepsis	Outlier-corrected	NA	NA	NA	NA	17.9701	0.269
CD127_on_CD28+_CD4-CD8-_T_cell	sepsis	Raw	-0.041476	0.0263391	-1.57469	0.13618	14.0028	0.661
CD127_on_CD28+_CD4-CD8-_T_cell	sepsis	Outlier-corrected	NA	NA	NA	NA	14.0028	0.661
CD127_on_CD28+_CD4+_T_cell	sepsis	Raw	-0.0193557	0.0154741	-1.25085	0.23015	21.4487	0.273
CD127_on_CD28+_CD4+_T_cell	sepsis	Outlier-corrected	NA	NA	NA	NA	21.4487	0.273
CD127_on_CD28+_CD45RA-_CD8+_T_cell	sepsis	Raw	-0.0148924	0.02043	-0.728949	0.481266	22.7237	0.253
CD127_on_CD28+_CD45RA-_CD8+_T_cell	sepsis	Outlier-corrected	NA	NA	NA	NA	22.7237	0.253
CD127_on_CD28+_CD45RA+_CD8+_T_cell	sepsis	Raw	0.016521	0.0181411	0.910693	0.380387	5.58543	0.963
CD127_on_CD28+_CD45RA+_CD8+_T_cell	sepsis	Outlier-corrected	NA	NA	NA	NA	5.58543	0.963
CD127_on_CD4+_T_cell	sepsis	Raw	-0.000217606	0.0169444	-0.0128423	0.989912	22.3189	0.256
CD127_on_CD4+_T_cell	sepsis	Outlier-corrected	NA	NA	NA	NA	22.3189	0.256
CD127_on_CD45RA-_CD4_not_regulatory_T_cell	sepsis	Raw	-0.0360183	0.0100068	-3.5994	0.00417434	5.70063	0.946
CD127_on_CD45RA-_CD4_not_regulatory_T_cell	sepsis	Outlier-corrected	NA	NA	NA	NA	5.70063	0.946
CD127_on_CD45RA+_CD4+_T_cell	sepsis	Raw	0.0365821	0.028239	1.29544	0.213546	36.6559	0.016
CD127_on_CD45RA+_CD4+_T_cell	sepsis	Outlier-corrected	0.00610012	0.0273242	0.223249	0.826353	36.6559	0.016
CD127_on_CD8+_T_cell	sepsis	Raw	-0.000760874	0.0198177	-0.0383937	0.969796	23.2872	0.323
CD127_on_CD8+_T_cell	sepsis	Outlier-corrected	NA	NA	NA	NA	23.2872	0.323
CD127_on_granulocyte	sepsis	Raw	-0.0400704	0.021789	-1.83902	0.0815951	19.5239	0.579
CD127_on_granulocyte	sepsis	Outlier-corrected	NA	NA	NA	NA	19.5239	0.579
CD127_on_T_cell	sepsis	Raw	-0.0732511	0.0240305	-3.04825	0.00813247	13.6938	0.714
CD127_on_T_cell	sepsis	Outlier-corrected	NA	NA	NA	NA	13.6938	0.714
CD14-_CD16-_Absolute_Count	sepsis	Raw	0.00132163	0.00204503	0.646267	0.526261	100.049	0.511
CD14-_CD16-_Absolute_Count	sepsis	Outlier-corrected	NA	NA	NA	NA	100.049	0.511
CD14-_CD16+_monocyte__monocyte	sepsis	Raw	-0.00525961	0.023004	-0.228639	0.821593	39.2595	0.03
CD14-_CD16+_monocyte__monocyte	sepsis	Outlier-corrected	0.00914236	0.0212777	0.429668	0.672536	39.2595	0.03
CD14-_CD16+_monocyte_Absolute_Count	sepsis	Raw	-0.0114252	0.0170938	-0.668384	0.513417	23.5909	0.287
CD14-_CD16+_monocyte_Absolute_Count	sepsis	Outlier-corrected	NA	NA	NA	NA	23.5909	0.287
CD14_on_CD14+_CD16-_monocyte	sepsis	Raw	-0.0112904	0.0260492	-0.433425	0.67131	18.5826	0.336
CD14_on_CD14+_CD16-_monocyte	sepsis	Outlier-corrected	NA	NA	NA	NA	18.5826	0.336
CD14_on_CD14+_CD16+_monocyte	sepsis	Raw	-0.00938713	0.0260308	-0.360616	0.723415	15.6447	0.549
CD14_on_CD14+_CD16+_monocyte	sepsis	Outlier-corrected	NA	NA	NA	NA	15.6447	0.549
CD14_on_CD33+_HLA_DR+_CD14dim	sepsis	Raw	-0.00348328	0.0171983	-0.202536	0.842219	16.5397	0.474
CD14_on_CD33+_HLA_DR+_CD14dim	sepsis	Outlier-corrected	NA	NA	NA	NA	16.5397	0.474
CD14_on_CD33dim_HLA_DR+_CD11b+	sepsis	Raw	-0.0119663	0.0254882	-0.469483	0.647893	19.5176	0.148
CD14_on_CD33dim_HLA_DR+_CD11b+	sepsis	Outlier-corrected	NA	NA	NA	NA	19.5176	0.148
CD14_on_Monocytic_Myeloid-Derived_Suppressor_Cells	sepsis	Raw	-0.00721474	0.0111497	-0.647081	0.524275	24.4249	0.468
CD14_on_Monocytic_Myeloid-Derived_Suppressor_Cells	sepsis	Outlier-corrected	NA	NA	NA	NA	24.4249	0.468
CD14+_CD16-_monocyte__monocyte	sepsis	Raw	-0.00955563	0.0155614	-0.614058	0.545475	42.7415	0.044
CD14+_CD16-_monocyte__monocyte	sepsis	Outlier-corrected	-0.0141569	0.0123259	-1.14855	0.263657	42.7415	0.044
CD14+_CD16-_monocyte_Absolute_Count	sepsis	Raw	-0.00567669	0.0153353	-0.370171	0.714962	24.3945	0.428
CD14+_CD16-_monocyte_Absolute_Count	sepsis	Outlier-corrected	NA	NA	NA	NA	24.3945	0.428
CD14+_CD16+_monocyte__monocyte	sepsis	Raw	-0.0450827	0.0133311	-3.38177	0.00332295	13.8414	0.867
CD14+_CD16+_monocyte__monocyte	sepsis	Outlier-corrected	NA	NA	NA	NA	13.8414	0.867
CD14+_CD16+_monocyte_Absolute_Count	sepsis	Raw	-0.0408237	0.0163105	-2.50291	0.0235359	15.9938	0.666
CD14+_CD16+_monocyte_Absolute_Count	sepsis	Outlier-corrected	NA	NA	NA	NA	15.9938	0.666
CD16-CD56_on_HLA_DR+_Natural_Killer	sepsis	Raw	0.017034	0.0176064	0.967488	0.344855	28.7128	0.174
CD16-CD56_on_HLA_DR+_Natural_Killer	sepsis	Outlier-corrected	NA	NA	NA	NA	28.7128	0.174
CD16-CD56_on_Natural_Killer	sepsis	Raw	-0.00771329	0.0155544	-0.495891	0.624138	45.0927	0.024
CD16-CD56_on_Natural_Killer	sepsis	Outlier-corrected	NA	NA	NA	NA	45.0927	0.024
CD16-CD56_on_Natural_Killer_T	sepsis	Raw	-0.00184342	0.0138977	-0.132642	0.895739	15.9275	0.853
CD16-CD56_on_Natural_Killer_T	sepsis	Outlier-corrected	NA	NA	NA	NA	15.9275	0.853
CD16_on_CD14-_CD16+_monocyte	sepsis	Raw	0.00216038	0.0130121	0.166028	0.870093	33.6898	0.144
CD16_on_CD14-_CD16+_monocyte	sepsis	Outlier-corrected	NA	NA	NA	NA	33.6898	0.144
CD16_on_CD14+_CD16+_monocyte	sepsis	Raw	-0.0506389	0.0204553	-2.47559	0.0234673	28.0736	0.205
CD16_on_CD14+_CD16+_monocyte	sepsis	Outlier-corrected	NA	NA	NA	NA	28.0736	0.205
CD16+_monocyte__monocyte	sepsis	Raw	-0.0452672	0.0302927	-1.49433	0.150701	34.9469	0.058
CD16+_monocyte__monocyte	sepsis	Outlier-corrected	NA	NA	NA	NA	34.9469	0.058
CD19_on_B_cell	sepsis	Raw	0.00861992	0.0219422	0.392847	0.699315	25.4191	0.193
CD19_on_B_cell	sepsis	Outlier-corrected	NA	NA	NA	NA	25.4191	0.193
CD19_on_CD20-_B_cell	sepsis	Raw	-0.00367592	0.0240924	-0.152576	0.880641	25.0826	0.15
CD19_on_CD20-_B_cell	sepsis	Outlier-corrected	NA	NA	NA	NA	25.0826	0.15
CD19_on_CD20-_CD38-_B_cell	sepsis	Raw	0.0450545	0.0156155	2.88524	0.0102791	9.74759	0.963
CD19_on_CD20-_CD38-_B_cell	sepsis	Outlier-corrected	NA	NA	NA	NA	9.74759	0.963
CD19_on_CD24+_CD27+_B_cell	sepsis	Raw	-0.00188578	0.0144341	-0.130647	0.897143	22.8625	0.684
CD19_on_CD24+_CD27+_B_cell	sepsis	Outlier-corrected	NA	NA	NA	NA	22.8625	0.684
CD19_on_IgD-_CD24-_B_cell	sepsis	Raw	0.0237013	0.0281891	0.840799	0.412131	29.6154	0.084
CD19_on_IgD-_CD24-_B_cell	sepsis	Outlier-corrected	NA	NA	NA	NA	29.6154	0.084
CD19_on_IgD-_CD27-_B_cell	sepsis	Raw	0.0165512	0.0271348	0.609961	0.549511	22.9448	0.3
CD19_on_IgD-_CD27-_B_cell	sepsis	Outlier-corrected	NA	NA	NA	NA	22.9448	0.3
CD19_on_IgD-_CD38-_B_cell	sepsis	Raw	-0.00830641	0.0240119	-0.345928	0.733407	26.9282	0.151
CD19_on_IgD-_CD38-_B_cell	sepsis	Outlier-corrected	NA	NA	NA	NA	26.9282	0.151
CD19_on_IgD-_CD38+_B_cell	sepsis	Raw	-0.0185158	0.019814	-0.934483	0.365894	14.1709	0.627
CD19_on_IgD-_CD38+_B_cell	sepsis	Outlier-corrected	NA	NA	NA	NA	14.1709	0.627
CD19_on_IgD-_CD38dim_B_cell	sepsis	Raw	0.0369023	0.0235377	1.5678	0.13434	17.9671	0.579
CD19_on_IgD-_CD38dim_B_cell	sepsis	Outlier-corrected	NA	NA	NA	NA	17.9671	0.579
CD19_on_IgD+_B_cell	sepsis	Raw	0.0157074	0.00919622	1.70803	0.103108	11.111	0.965
CD19_on_IgD+_B_cell	sepsis	Outlier-corrected	NA	NA	NA	NA	11.111	0.965
CD19_on_IgD+_CD24-_B_cell	sepsis	Raw	0.0160958	0.00955798	1.68401	0.106987	12.4683	0.944
CD19_on_IgD+_CD24-_B_cell	sepsis	Outlier-corrected	NA	NA	NA	NA	12.4683	0.944
CD19_on_IgD+_CD24+_B_cell	sepsis	Raw	-0.0256887	0.0167974	-1.52933	0.138259	25.3625	0.603
CD19_on_IgD+_CD24+_B_cell	sepsis	Outlier-corrected	NA	NA	NA	NA	25.3625	0.603
CD19_on_IgD+_CD38-_B_cell	sepsis	Raw	0.00874732	0.0122923	0.71161	0.48281	27.7292	0.531
CD19_on_IgD+_CD38-_B_cell	sepsis	Outlier-corrected	NA	NA	NA	NA	27.7292	0.531
CD19_on_IgD+_CD38-_naive_B_cell	sepsis	Raw	0.0160604	0.0140066	1.14663	0.269496	17.6089	0.43
CD19_on_IgD+_CD38-_naive_B_cell	sepsis	Outlier-corrected	NA	NA	NA	NA	17.6089	0.43
CD19_on_IgD+_CD38-_unswitched_memory_B_cell	sepsis	Raw	0.0204157	0.0143353	1.42416	0.173611	22.7903	0.237
CD19_on_IgD+_CD38-_unswitched_memory_B_cell	sepsis	Outlier-corrected	NA	NA	NA	NA	22.7903	0.237
CD19_on_IgD+_CD38+_B_cell	sepsis	Raw	-0.0301201	0.0256669	-1.1735	0.256775	23.2279	0.225
CD19_on_IgD+_CD38+_B_cell	sepsis	Outlier-corrected	NA	NA	NA	NA	23.2279	0.225
CD19_on_IgD+_CD38dim_B_cell	sepsis	Raw	0.0130179	0.0091915	1.4163	0.172075	12.0303	0.939
CD19_on_IgD+_CD38dim_B_cell	sepsis	Outlier-corrected	NA	NA	NA	NA	12.0303	0.939
CD19_on_memory_B_cell	sepsis	Raw	-0.0105717	0.0248537	-0.425358	0.675354	23.3211	0.339
CD19_on_memory_B_cell	sepsis	Outlier-corrected	NA	NA	NA	NA	23.3211	0.339
CD19_on_naive-mature_B_cell	sepsis	Raw	0.0115297	0.0147661	0.780823	0.44287	29.2526	0.285
CD19_on_naive-mature_B_cell	sepsis	Outlier-corrected	NA	NA	NA	NA	29.2526	0.285
CD19_on_Plasma_Blast-Plasma_Cell	sepsis	Raw	0.0125126	0.0247978	0.504584	0.619972	22.9579	0.311
CD19_on_Plasma_Blast-Plasma_Cell	sepsis	Outlier-corrected	NA	NA	NA	NA	22.9579	0.311
CD19_on_switched_memory_B_cell	sepsis	Raw	0.028689	0.0265708	1.07972	0.293785	26.5305	0.204
CD19_on_switched_memory_B_cell	sepsis	Outlier-corrected	NA	NA	NA	NA	26.5305	0.204
CD19_on_transitional_B_cell	sepsis	Raw	-0.0189762	0.0173804	-1.09182	0.286726	26.2269	0.384
CD19_on_transitional_B_cell	sepsis	Outlier-corrected	NA	NA	NA	NA	26.2269	0.384
CD19_on_unswitched_memory_B_cell	sepsis	Raw	-0.00672676	0.0236815	-0.284051	0.779613	18.3395	0.563
CD19_on_unswitched_memory_B_cell	sepsis	Outlier-corrected	NA	NA	NA	NA	18.3395	0.563
CD20-_B_cell__B_cell	sepsis	Raw	0.0183934	0.0252386	0.728778	0.478152	20.2498	0.259
CD20-_B_cell__B_cell	sepsis	Outlier-corrected	NA	NA	NA	NA	20.2498	0.259
CD20-_B_cell__lymphocyte	sepsis	Raw	-0.0182743	0.0242974	-0.752107	0.467776	15.6873	0.319
CD20-_B_cell__lymphocyte	sepsis	Outlier-corrected	NA	NA	NA	NA	15.6873	0.319
CD20-_B_cell_Absolute_Count	sepsis	Raw	-0.031658	0.0137636	-2.30012	0.035237	6.63459	0.992
CD20-_B_cell_Absolute_Count	sepsis	Outlier-corrected	NA	NA	NA	NA	6.63459	0.992
CD20-_CD38-_B_cell__B_cell	sepsis	Raw	0.0277795	0.0313729	0.885463	0.389021	30.2536	0.059
CD20-_CD38-_B_cell__B_cell	sepsis	Outlier-corrected	NA	NA	NA	NA	30.2536	0.059
CD20-_CD38-_B_cell__lymphocyte	sepsis	Raw	0.00461165	0.0408497	0.112893	0.91152	38.7515	0.004
CD20-_CD38-_B_cell__lymphocyte	sepsis	Outlier-corrected	NA	NA	NA	NA	38.7515	0.004
CD20-_CD38-_B_cell_Absolute_Count	sepsis	Raw	0.0368366	0.0404359	0.910988	0.386051	15.577	0.236
CD20-_CD38-_B_cell_Absolute_Count	sepsis	Outlier-corrected	NA	NA	NA	NA	15.577	0.236
CD20_on_B_cell	sepsis	Raw	0.008551	0.020477	0.41759	0.680485	32.9025	0.115
CD20_on_B_cell	sepsis	Outlier-corrected	NA	NA	NA	NA	32.9025	0.115
CD20_on_CD20-_CD38-_B_cell	sepsis	Raw	0.0486578	0.0438884	1.10867	0.310023	6.15405	0.642
CD20_on_CD20-_CD38-_B_cell	sepsis	Outlier-corrected	NA	NA	NA	NA	6.15405	0.642
CD20_on_CD24+_CD27+_B_cell	sepsis	Raw	-0.0122867	0.0232172	-0.529205	0.601153	45.3022	0.037
CD20_on_CD24+_CD27+_B_cell	sepsis	Outlier-corrected	NA	NA	NA	NA	45.3022	0.037
CD20_on_IgD-_CD24-_B_cell	sepsis	Raw	0.0195593	0.0138642	1.41077	0.175361	11.7742	0.931
CD20_on_IgD-_CD24-_B_cell	sepsis	Outlier-corrected	NA	NA	NA	NA	11.7742	0.931
CD20_on_IgD-_CD27-_B_cell	sepsis	Raw	0.0225645	0.0207303	1.08848	0.29615	9.11939	0.847
CD20_on_IgD-_CD27-_B_cell	sepsis	Outlier-corrected	NA	NA	NA	NA	9.11939	0.847
CD20_on_IgD-_CD38-_B_cell	sepsis	Raw	-0.0246973	0.0173852	-1.42059	0.168851	16.8608	0.879
CD20_on_IgD-_CD38-_B_cell	sepsis	Outlier-corrected	NA	NA	NA	NA	16.8608	0.879
CD20_on_IgD-_CD38+_B_cell	sepsis	Raw	-0.0110543	0.0136164	-0.81184	0.4341	10.1098	0.677
CD20_on_IgD-_CD38+_B_cell	sepsis	Outlier-corrected	NA	NA	NA	NA	10.1098	0.677
CD20_on_IgD-_CD38dim_B_cell	sepsis	Raw	-0.00595141	0.00705713	-0.843318	0.407047	32.2444	0.255
CD20_on_IgD-_CD38dim_B_cell	sepsis	Outlier-corrected	NA	NA	NA	NA	32.2444	0.255
CD20_on_IgD+_B_cell	sepsis	Raw	0.00292151	0.0257625	0.113402	0.911216	31.9384	0.05
CD20_on_IgD+_B_cell	sepsis	Outlier-corrected	NA	NA	NA	NA	31.9384	0.05
CD20_on_IgD+_CD24-_B_cell	sepsis	Raw	-0.0110594	0.0168037	-0.658153	0.518336	36.011	0.047
CD20_on_IgD+_CD24-_B_cell	sepsis	Outlier-corrected	NA	NA	NA	NA	36.011	0.047
CD20_on_IgD+_CD24+_B_cell	sepsis	Raw	-0.0138602	0.0265678	-0.521693	0.610658	23.0317	0.154
CD20_on_IgD+_CD24+_B_cell	sepsis	Outlier-corrected	NA	NA	NA	NA	23.0317	0.154
CD20_on_IgD+_CD38-_B_cell	sepsis	Raw	0.0108391	0.0187269	0.578797	0.568605	31.1743	0.183
CD20_on_IgD+_CD38-_B_cell	sepsis	Outlier-corrected	NA	NA	NA	NA	31.1743	0.183
CD20_on_IgD+_CD38-_naive_B_cell	sepsis	Raw	-0.00757522	0.0101407	-0.747013	0.467417	4.1505	0.998
CD20_on_IgD+_CD38-_naive_B_cell	sepsis	Outlier-corrected	NA	NA	NA	NA	4.1505	0.998
CD20_on_IgD+_CD38-_unswitched_memory_B_cell	sepsis	Raw	0.00581783	0.0228847	0.254223	0.802373	26.0964	0.15
CD20_on_IgD+_CD38-_unswitched_memory_B_cell	sepsis	Outlier-corrected	NA	NA	NA	NA	26.0964	0.15
CD20_on_IgD+_CD38+_B_cell	sepsis	Raw	-0.0198692	0.0157656	-1.26029	0.220202	24.9765	0.476
CD20_on_IgD+_CD38+_B_cell	sepsis	Outlier-corrected	NA	NA	NA	NA	24.9765	0.476
CD20_on_IgD+_CD38dim_B_cell	sepsis	Raw	-0.00435171	0.0133468	-0.326049	0.747614	20.5952	0.617
CD20_on_IgD+_CD38dim_B_cell	sepsis	Outlier-corrected	NA	NA	NA	NA	20.5952	0.617
CD20_on_memory_B_cell	sepsis	Raw	0.00101176	0.0198809	0.0508909	0.959893	31.8121	0.223
CD20_on_memory_B_cell	sepsis	Outlier-corrected	NA	NA	NA	NA	31.8121	0.223
CD20_on_naive-mature_B_cell	sepsis	Raw	-0.0103595	0.0154137	-0.672098	0.508849	36.5818	0.056
CD20_on_naive-mature_B_cell	sepsis	Outlier-corrected	NA	NA	NA	NA	36.5818	0.056
CD20_on_switched_memory_B_cell	sepsis	Raw	-0.0197029	0.0221626	-0.889016	0.382819	35.0719	0.125
CD20_on_switched_memory_B_cell	sepsis	Outlier-corrected	NA	NA	NA	NA	35.0719	0.125
CD20_on_transitional_B_cell	sepsis	Raw	0.0126324	0.0165037	0.765431	0.455159	21.8567	0.325
CD20_on_transitional_B_cell	sepsis	Outlier-corrected	NA	NA	NA	NA	21.8567	0.325
CD20_on_unswitched_memory_B_cell	sepsis	Raw	0.0109584	0.0200948	0.545334	0.592607	30.4318	0.082
CD20_on_unswitched_memory_B_cell	sepsis	Outlier-corrected	NA	NA	NA	NA	30.4318	0.082
CD24_on_CD24+_CD27+_B_cell	sepsis	Raw	-0.0169869	0.0106398	-1.59653	0.127777	9.16965	0.967
CD24_on_CD24+_CD27+_B_cell	sepsis	Outlier-corrected	NA	NA	NA	NA	9.16965	0.967
CD24_on_IgD-_CD38-_B_cell	sepsis	Raw	-0.00630076	0.0157496	-0.400059	0.692651	33.304	0.168
CD24_on_IgD-_CD38-_B_cell	sepsis	Outlier-corrected	NA	NA	NA	NA	33.304	0.168
CD24_on_IgD-_CD38dim_B_cell	sepsis	Raw	0.00268907	0.0129529	0.207605	0.837447	28.5091	0.273
CD24_on_IgD-_CD38dim_B_cell	sepsis	Outlier-corrected	NA	NA	NA	NA	28.5091	0.273
CD24_on_IgD+_CD24+_B_cell	sepsis	Raw	-0.00110055	0.0100578	-0.109422	0.914015	14.8741	0.823
CD24_on_IgD+_CD24+_B_cell	sepsis	Outlier-corrected	NA	NA	NA	NA	14.8741	0.823
CD24_on_IgD+_CD38-_B_cell	sepsis	Raw	0.0037473	0.0114987	0.325889	0.750121	10.6512	0.71
CD24_on_IgD+_CD38-_B_cell	sepsis	Outlier-corrected	NA	NA	NA	NA	10.6512	0.71
CD24_on_IgD+_CD38-_unswitched_memory_B_cell	sepsis	Raw	-0.0222454	0.0211706	-1.05077	0.309999	25.693	0.09
CD24_on_IgD+_CD38-_unswitched_memory_B_cell	sepsis	Outlier-corrected	NA	NA	NA	NA	25.693	0.09
CD24_on_IgD+_CD38+_B_cell	sepsis	Raw	0.00461303	0.0164452	0.280509	0.782286	22.16	0.367
CD24_on_IgD+_CD38+_B_cell	sepsis	Outlier-corrected	NA	NA	NA	NA	22.16	0.367
CD24_on_memory_B_cell	sepsis	Raw	0.0122906	0.0125977	0.975628	0.338981	21.786	0.709
CD24_on_memory_B_cell	sepsis	Outlier-corrected	NA	NA	NA	NA	21.786	0.709
CD24_on_switched_memory_B_cell	sepsis	Raw	0.00185914	0.0096732	0.192195	0.848929	26.6635	0.693
CD24_on_switched_memory_B_cell	sepsis	Outlier-corrected	NA	NA	NA	NA	26.6635	0.693
CD24_on_transitional_B_cell	sepsis	Raw	-0.000694776	0.0203538	-0.034135	0.97322	18.108	0.414
CD24_on_transitional_B_cell	sepsis	Outlier-corrected	NA	NA	NA	NA	18.108	0.414
CD24_on_unswitched_memory_B_cell	sepsis	Raw	-0.00222651	0.0115769	-0.192324	0.849529	23.108	0.381
CD24_on_unswitched_memory_B_cell	sepsis	Outlier-corrected	NA	NA	NA	NA	23.108	0.381
CD24+_CD27+_B_cell__B_cell	sepsis	Raw	-0.00111454	0.0247743	-0.0449879	0.964523	42.4607	0.018
CD24+_CD27+_B_cell__B_cell	sepsis	Outlier-corrected	0.00784147	0.0229117	0.342248	0.735566	42.4607	0.018
CD24+_CD27+_B_cell__lymphocyte	sepsis	Raw	-0.000243751	0.00854103	-0.0285389	0.977515	10.258	0.988
CD24+_CD27+_B_cell__lymphocyte	sepsis	Outlier-corrected	NA	NA	NA	NA	10.258	0.988
CD24+_CD27+_B_cell_Absolute_Count	sepsis	Raw	-0.00380126	0.0131875	-0.288249	0.775738	17.3966	0.859
CD24+_CD27+_B_cell_Absolute_Count	sepsis	Outlier-corrected	NA	NA	NA	NA	17.3966	0.859
CD25_on_activated_&_secreting_CD4_regulatory_T_cell	sepsis	Raw	-0.00857205	0.0122439	-0.700106	0.493332	24.5985	0.287
CD25_on_activated_&_secreting_CD4_regulatory_T_cell	sepsis	Outlier-corrected	NA	NA	NA	NA	24.5985	0.287
CD25_on_activated_CD4_regulatory_T_cell	sepsis	Raw	0.0438424	0.0186573	2.34988	0.0339713	7.79854	0.955
CD25_on_activated_CD4_regulatory_T_cell	sepsis	Outlier-corrected	NA	NA	NA	NA	7.79854	0.955
CD25_on_B_cell	sepsis	Raw	0.00131522	0.0105982	0.124099	0.902364	18.4324	0.782
CD25_on_B_cell	sepsis	Outlier-corrected	NA	NA	NA	NA	18.4324	0.782
CD25_on_CD20-_CD38-_B_cell	sepsis	Raw	-0.0147992	0.027129	-0.545511	0.59629	22.6281	0.104
CD25_on_CD20-_CD38-_B_cell	sepsis	Outlier-corrected	NA	NA	NA	NA	22.6281	0.104
CD25_on_CD24+_CD27+_B_cell	sepsis	Raw	-0.00520017	0.00709543	-0.73289	0.473063	19.83	0.761
CD25_on_CD24+_CD27+_B_cell	sepsis	Outlier-corrected	NA	NA	NA	NA	19.83	0.761
CD25_on_CD28+_CD4+_T_cell	sepsis	Raw	0.0315301	0.0267618	1.17818	0.259843	15.6042	0.43
CD25_on_CD28+_CD4+_T_cell	sepsis	Outlier-corrected	NA	NA	NA	NA	15.6042	0.43
CD25_on_CD39+_activated_CD4_regulatory_T_cell	sepsis	Raw	-0.010992	0.0263455	-0.417226	0.68454	12.7301	0.507
CD25_on_CD39+_activated_CD4_regulatory_T_cell	sepsis	Outlier-corrected	NA	NA	NA	NA	12.7301	0.507
CD25_on_CD39+_CD4_regulatory_T_cell	sepsis	Raw	-0.00099815	0.0358491	-0.0278431	0.978245	23.7746	0.082
CD25_on_CD39+_CD4_regulatory_T_cell	sepsis	Outlier-corrected	NA	NA	NA	NA	23.7746	0.082
CD25_on_CD39+_CD4+_T_cell	sepsis	Raw	0.00358513	0.0110064	0.325731	0.748603	17.4072	0.628
CD25_on_CD39+_CD4+_T_cell	sepsis	Outlier-corrected	NA	NA	NA	NA	17.4072	0.628
CD25_on_CD39+_resting_CD4_regulatory_T_cell	sepsis	Raw	-0.0489171	0.0160433	-3.04906	0.0110661	3.78207	0.987
CD25_on_CD39+_resting_CD4_regulatory_T_cell	sepsis	Outlier-corrected	NA	NA	NA	NA	3.78207	0.987
CD25_on_CD39+_secreting_CD4_regulatory_T_cell	sepsis	Raw	-0.0157178	0.0128044	-1.22753	0.247737	13.4112	0.502
CD25_on_CD39+_secreting_CD4_regulatory_T_cell	sepsis	Outlier-corrected	NA	NA	NA	NA	13.4112	0.502
CD25_on_CD4_regulatory_T_cell	sepsis	Raw	-0.018895	0.0128115	-1.47484	0.156633	28.068	0.181
CD25_on_CD4_regulatory_T_cell	sepsis	Outlier-corrected	NA	NA	NA	NA	28.068	0.181
CD25_on_CD4+_T_cell	sepsis	Raw	0.00901037	0.0113699	0.792477	0.442305	12.2923	0.713
CD25_on_CD4+_T_cell	sepsis	Outlier-corrected	NA	NA	NA	NA	12.2923	0.713
CD25_on_CD45RA-_CD4_not_regulatory_T_cell	sepsis	Raw	0.00499718	0.010911	0.457994	0.651661	22.0859	0.508
CD25_on_CD45RA-_CD4_not_regulatory_T_cell	sepsis	Outlier-corrected	NA	NA	NA	NA	22.0859	0.508
CD25_on_CD45RA+_CD4_not_regulatory_T_cell	sepsis	Raw	0.0324633	0.0109952	2.95249	0.0089121	9.08181	0.959
CD25_on_CD45RA+_CD4_not_regulatory_T_cell	sepsis	Outlier-corrected	NA	NA	NA	NA	9.08181	0.959
CD25_on_IgD-_CD24-_B_cell	sepsis	Raw	-0.0120548	0.0162154	-0.743416	0.464757	21.1465	0.691
CD25_on_IgD-_CD24-_B_cell	sepsis	Outlier-corrected	NA	NA	NA	NA	21.1465	0.691
CD25_on_IgD-_CD27-_B_cell	sepsis	Raw	0.0197152	0.0170334	1.15745	0.264077	8.76704	0.963
CD25_on_IgD-_CD27-_B_cell	sepsis	Outlier-corrected	NA	NA	NA	NA	8.76704	0.963
CD25_on_IgD-_CD38-_B_cell	sepsis	Raw	0.0180628	0.0117483	1.53748	0.143714	11.0576	0.88
CD25_on_IgD-_CD38-_B_cell	sepsis	Outlier-corrected	NA	NA	NA	NA	11.0576	0.88
CD25_on_IgD-_CD38+_B_cell	sepsis	Raw	-0.027788	0.0263696	-1.05379	0.309827	16.9617	0.417
CD25_on_IgD-_CD38+_B_cell	sepsis	Outlier-corrected	NA	NA	NA	NA	16.9617	0.417
CD25_on_IgD-_CD38dim_B_cell	sepsis	Raw	-0.00421675	0.0237924	-0.177231	0.861698	22.3052	0.197
CD25_on_IgD-_CD38dim_B_cell	sepsis	Outlier-corrected	NA	NA	NA	NA	22.3052	0.197
CD25_on_IgD+_B_cell	sepsis	Raw	0.00114302	0.00819676	0.139448	0.890425	14.6099	0.897
CD25_on_IgD+_B_cell	sepsis	Outlier-corrected	NA	NA	NA	NA	14.6099	0.897
CD25_on_IgD+_CD24-_B_cell	sepsis	Raw	-0.00767423	0.00844042	-0.909224	0.374059	17.2925	0.737
CD25_on_IgD+_CD24-_B_cell	sepsis	Outlier-corrected	NA	NA	NA	NA	17.2925	0.737
CD25_on_IgD+_CD24+_B_cell	sepsis	Raw	-0.00527769	0.0106864	-0.493871	0.626523	17.6473	0.791
CD25_on_IgD+_CD24+_B_cell	sepsis	Outlier-corrected	NA	NA	NA	NA	17.6473	0.791
CD25_on_IgD+_CD38-_B_cell	sepsis	Raw	-0.0119272	0.0104552	-1.14079	0.267433	17.6217	0.751
CD25_on_IgD+_CD38-_B_cell	sepsis	Outlier-corrected	NA	NA	NA	NA	17.6217	0.751
CD25_on_IgD+_CD38-_naive_B_cell	sepsis	Raw	0.0226838	0.0152174	1.49065	0.15337	19.0906	0.511
CD25_on_IgD+_CD38-_naive_B_cell	sepsis	Outlier-corrected	NA	NA	NA	NA	19.0906	0.511
CD25_on_IgD+_CD38-_unswitched_memory_B_cell	sepsis	Raw	-0.00115227	0.00930907	-0.123779	0.902942	17.1022	0.587
CD25_on_IgD+_CD38-_unswitched_memory_B_cell	sepsis	Outlier-corrected	NA	NA	NA	NA	17.1022	0.587
CD25_on_IgD+_CD38+_B_cell	sepsis	Raw	0.0197741	0.033619	0.588182	0.566489	23.072	0.097
CD25_on_IgD+_CD38+_B_cell	sepsis	Outlier-corrected	NA	NA	NA	NA	23.072	0.097
CD25_on_IgD+_CD38dim_B_cell	sepsis	Raw	7.20494e-05	0.0102591	0.007023	0.994466	16.1301	0.822
CD25_on_IgD+_CD38dim_B_cell	sepsis	Outlier-corrected	NA	NA	NA	NA	16.1301	0.822
CD25_on_memory_B_cell	sepsis	Raw	0.00463256	0.011233	0.412408	0.685195	9.65151	0.949
CD25_on_memory_B_cell	sepsis	Outlier-corrected	NA	NA	NA	NA	9.65151	0.949
CD25_on_naive-mature_B_cell	sepsis	Raw	-0.0209862	0.0146243	-1.43502	0.16474	25.3051	0.467
CD25_on_naive-mature_B_cell	sepsis	Outlier-corrected	NA	NA	NA	NA	25.3051	0.467
CD25_on_resting_CD4_regulatory_T_cell	sepsis	Raw	0.00573478	0.022422	0.255766	0.802463	19.4141	0.295
CD25_on_resting_CD4_regulatory_T_cell	sepsis	Outlier-corrected	NA	NA	NA	NA	19.4141	0.295
CD25_on_secreting_CD4_regulatory_T_cell	sepsis	Raw	0.0039755	0.013728	0.28959	0.77869	7.20619	0.774
CD25_on_secreting_CD4_regulatory_T_cell	sepsis	Outlier-corrected	NA	NA	NA	NA	7.20619	0.774
CD25_on_switched_memory_B_cell	sepsis	Raw	0.0267852	0.0286291	0.935596	0.362582	26.7234	0.144
CD25_on_switched_memory_B_cell	sepsis	Outlier-corrected	NA	NA	NA	NA	26.7234	0.144
CD25_on_transitional_B_cell	sepsis	Raw	-0.0298389	0.0229794	-1.2985	0.208193	30.6428	0.162
CD25_on_transitional_B_cell	sepsis	Outlier-corrected	NA	NA	NA	NA	30.6428	0.162
CD25_on_unswitched_memory_B_cell	sepsis	Raw	-0.00776409	0.00855687	-0.907352	0.38208	7.4786	0.908
CD25_on_unswitched_memory_B_cell	sepsis	Outlier-corrected	NA	NA	NA	NA	7.4786	0.908
CD25++_CD4+_T_cell__CD4+_T_cell	sepsis	Raw	-0.00826657	0.0173957	-0.475207	0.641062	15.846	0.617
CD25++_CD4+_T_cell__CD4+_T_cell	sepsis	Outlier-corrected	NA	NA	NA	NA	15.846	0.617
CD25++_CD4+_T_cell__T_cell	sepsis	Raw	0.00308058	0.0173356	0.177703	0.861695	12.8194	0.641
CD25++_CD4+_T_cell__T_cell	sepsis	Outlier-corrected	NA	NA	NA	NA	12.8194	0.641
CD25++_CD4+_T_cell_Absolute_Count	sepsis	Raw	0.00105003	0.0149867	0.0700639	0.944875	24.8522	0.289
CD25++_CD4+_T_cell_Absolute_Count	sepsis	Outlier-corrected	NA	NA	NA	NA	24.8522	0.289
CD25++_CD45RA-_CD4_not_regulatory_T_cell__CD4+_T_cell	sepsis	Raw	-0.00196642	0.0127635	-0.154066	0.879102	15.2188	0.857
CD25++_CD45RA-_CD4_not_regulatory_T_cell__CD4+_T_cell	sepsis	Outlier-corrected	NA	NA	NA	NA	15.2188	0.857
CD25++_CD45RA-_CD4_not_regulatory_T_cell__T_cell	sepsis	Raw	0.00219775	0.0119683	0.183631	0.855985	19.1145	0.728
CD25++_CD45RA-_CD4_not_regulatory_T_cell__T_cell	sepsis	Outlier-corrected	NA	NA	NA	NA	19.1145	0.728
CD25++_CD45RA-_CD4_not_regulatory_T_cell_Absolute_Count	sepsis	Raw	-0.0117475	0.00778978	-1.50807	0.152309	7.34179	0.972
CD25++_CD45RA-_CD4_not_regulatory_T_cell_Absolute_Count	sepsis	Outlier-corrected	NA	NA	NA	NA	7.34179	0.972
CD25++_CD45RA+_CD4_not_regulatory_T_cell__CD4+_T_cell	sepsis	Raw	0.0129705	0.00889255	1.45858	0.158811	22.7393	0.544
CD25++_CD45RA+_CD4_not_regulatory_T_cell__CD4+_T_cell	sepsis	Outlier-corrected	NA	NA	NA	NA	22.7393	0.544
CD25++_CD45RA+_CD4_not_regulatory_T_cell__T_cell	sepsis	Raw	0.0154241	0.00836102	1.84476	0.0807195	18.6442	0.6
CD25++_CD45RA+_CD4_not_regulatory_T_cell__T_cell	sepsis	Outlier-corrected	NA	NA	NA	NA	18.6442	0.6
CD25++_CD45RA+_CD4_not_regulatory_T_cell_Absolute_Count	sepsis	Raw	-0.00705505	0.0107008	-0.659299	0.517224	15.2724	0.865
CD25++_CD45RA+_CD4_not_regulatory_T_cell_Absolute_Count	sepsis	Outlier-corrected	NA	NA	NA	NA	15.2724	0.865
CD25++_CD8+_T_cell__CD8+_T_cell	sepsis	Raw	-0.024326	0.0260574	-0.933555	0.362888	31.0192	0.094
CD25++_CD8+_T_cell__CD8+_T_cell	sepsis	Outlier-corrected	NA	NA	NA	NA	31.0192	0.094
CD25++_CD8+_T_cell__T_cell	sepsis	Raw	-0.00539317	0.0232252	-0.232212	0.819989	20.6543	0.206
CD25++_CD8+_T_cell__T_cell	sepsis	Outlier-corrected	NA	NA	NA	NA	20.6543	0.206
CD25++_CD8+_T_cell_Absolute_Count	sepsis	Raw	-0.0149716	0.022559	-0.663663	0.516356	21.5366	0.293
CD25++_CD8+_T_cell_Absolute_Count	sepsis	Outlier-corrected	NA	NA	NA	NA	21.5366	0.293
CD27_on_CD20-_B_cell	sepsis	Raw	-0.0229176	0.0228922	-1.00111	0.340383	7.60587	0.782
CD27_on_CD20-_B_cell	sepsis	Outlier-corrected	NA	NA	NA	NA	7.60587	0.782
CD27_on_CD20-_CD38-_B_cell	sepsis	Raw	0.0233776	0.0228669	1.02233	0.323966	23.6699	0.267
CD27_on_CD20-_CD38-_B_cell	sepsis	Outlier-corrected	NA	NA	NA	NA	23.6699	0.267
CD27_on_CD24+_CD27+_B_cell	sepsis	Raw	-0.00480012	0.0167668	-0.286288	0.777337	28.2232	0.269
CD27_on_CD24+_CD27+_B_cell	sepsis	Outlier-corrected	NA	NA	NA	NA	28.2232	0.269
CD27_on_IgD-_CD38-_B_cell	sepsis	Raw	0.0109321	0.017005	0.642877	0.526661	24.2107	0.504
CD27_on_IgD-_CD38-_B_cell	sepsis	Outlier-corrected	NA	NA	NA	NA	24.2107	0.504
CD27_on_IgD-_CD38+_B_cell	sepsis	Raw	-0.0070632	0.0354919	-0.199009	0.845887	14.6485	0.37
CD27_on_IgD-_CD38+_B_cell	sepsis	Outlier-corrected	NA	NA	NA	NA	14.6485	0.37
CD27_on_IgD-_CD38dim_B_cell	sepsis	Raw	0.00886733	0.0158611	0.559061	0.5813	27.5717	0.379
CD27_on_IgD-_CD38dim_B_cell	sepsis	Outlier-corrected	NA	NA	NA	NA	27.5717	0.379
CD27_on_IgD+_CD24+_B_cell	sepsis	Raw	-0.00277742	0.0128752	-0.215718	0.830958	25.1886	0.581
CD27_on_IgD+_CD24+_B_cell	sepsis	Outlier-corrected	NA	NA	NA	NA	25.1886	0.581
CD27_on_IgD+_CD38-_unswitched_memory_B_cell	sepsis	Raw	-0.000986868	0.0118439	-0.0833228	0.934348	20.2912	0.689
CD27_on_IgD+_CD38-_unswitched_memory_B_cell	sepsis	Outlier-corrected	NA	NA	NA	NA	20.2912	0.689
CD27_on_memory_B_cell	sepsis	Raw	0.0203647	0.0195081	1.04391	0.311145	26.1703	0.178
CD27_on_memory_B_cell	sepsis	Outlier-corrected	NA	NA	NA	NA	26.1703	0.178
CD27_on_Plasma_Blast-Plasma_Cell	sepsis	Raw	-0.00172964	0.0206949	-0.0835778	0.934497	18.7445	0.413
CD27_on_Plasma_Blast-Plasma_Cell	sepsis	Outlier-corrected	NA	NA	NA	NA	18.7445	0.413
CD27_on_switched_memory_B_cell	sepsis	Raw	0.000842888	0.0155721	0.0541283	0.957322	21.9832	0.594
CD27_on_switched_memory_B_cell	sepsis	Outlier-corrected	NA	NA	NA	NA	21.9832	0.594
CD27_on_T_cell	sepsis	Raw	0.00584939	0.0161962	0.361159	0.722185	16.5593	0.685
CD27_on_T_cell	sepsis	Outlier-corrected	NA	NA	NA	NA	16.5593	0.685
CD27_on_unswitched_memory_B_cell	sepsis	Raw	0.00557847	0.0160503	0.347562	0.731199	23.327	0.637
CD27_on_unswitched_memory_B_cell	sepsis	Outlier-corrected	NA	NA	NA	NA	23.327	0.637
CD28-_CD127-_CD25++_CD8+_T_cell__CD8+_T_cell	sepsis	Raw	0.0180591	0.0203101	0.88917	0.391388	14.3505	0.499
CD28-_CD127-_CD25++_CD8+_T_cell__CD8+_T_cell	sepsis	Outlier-corrected	NA	NA	NA	NA	14.3505	0.499
CD28-_CD127-_CD25++_CD8+_T_cell__T_cell	sepsis	Raw	-0.00664989	0.0208045	-0.319637	0.755232	11.3962	0.603
CD28-_CD127-_CD25++_CD8+_T_cell__T_cell	sepsis	Outlier-corrected	NA	NA	NA	NA	11.3962	0.603
CD28-_CD127-_CD25++_CD8+_T_cell_Absolute_Count	sepsis	Raw	0.0111189	0.0132271	0.840615	0.409607	20.6613	0.656
CD28-_CD127-_CD25++_CD8+_T_cell_Absolute_Count	sepsis	Outlier-corrected	NA	NA	NA	NA	20.6613	0.656
CD28-_CD25++_CD8+_T_cell__CD8+_T_cell	sepsis	Raw	-0.00700056	0.0193106	-0.362524	0.722374	8.22711	0.922
CD28-_CD25++_CD8+_T_cell__CD8+_T_cell	sepsis	Outlier-corrected	NA	NA	NA	NA	8.22711	0.922
CD28-_CD25++_CD8+_T_cell__T_cell	sepsis	Raw	-0.00177887	0.0188778	-0.0942311	0.925863	12.959	0.924
CD28-_CD25++_CD8+_T_cell__T_cell	sepsis	Outlier-corrected	NA	NA	NA	NA	12.959	0.924
CD28-_CD25++_CD8+_T_cell_Absolute_Count	sepsis	Raw	-0.000330471	0.0139006	-0.0237738	0.98131	14.6488	0.755
CD28-_CD25++_CD8+_T_cell_Absolute_Count	sepsis	Outlier-corrected	NA	NA	NA	NA	14.6488	0.755
CD28-_CD4-CD8-_T_cell__CD4-CD8-_T_cell	sepsis	Raw	0.0207359	0.0204127	1.01584	0.319438	38.0222	0.11
CD28-_CD4-CD8-_T_cell__CD4-CD8-_T_cell	sepsis	Outlier-corrected	NA	NA	NA	NA	38.0222	0.11
CD28-_CD4-CD8-_T_cell__T_cell	sepsis	Raw	0.0247807	0.0195417	1.26809	0.220084	21.2502	0.463
CD28-_CD4-CD8-_T_cell__T_cell	sepsis	Outlier-corrected	NA	NA	NA	NA	21.2502	0.463
CD28-_CD4-CD8-_T_cell_Absolute_Count	sepsis	Raw	0.00205776	0.0206237	0.0997765	0.921386	32.7292	0.214
CD28-_CD4-CD8-_T_cell_Absolute_Count	sepsis	Outlier-corrected	NA	NA	NA	NA	32.7292	0.214
CD28-_CD8+_T_cell__CD8+_T_cell	sepsis	Raw	-0.0167581	0.0398202	-0.420844	0.679141	37.1405	0.017
CD28-_CD8+_T_cell__CD8+_T_cell	sepsis	Outlier-corrected	NA	NA	NA	NA	37.1405	0.017
CD28-_CD8+_T_cell__T_cell	sepsis	Raw	-0.00070363	0.0497315	-0.0141486	0.988965	28.6156	0.011
CD28-_CD8+_T_cell__T_cell	sepsis	Outlier-corrected	-0.0100549	0.0442469	-0.227245	0.825312	28.6156	0.011
CD28-_CD8+_T_cell_Absolute_Count	sepsis	Raw	-0.0552766	0.0412964	-1.33853	0.203663	21.9207	0.135
CD28-_CD8+_T_cell_Absolute_Count	sepsis	Outlier-corrected	NA	NA	NA	NA	21.9207	0.135
CD28-_CD8dim_T_cell__CD8dim_T_cell	sepsis	Raw	0.000401031	0.00912054	0.0439701	0.965651	12.9335	0.646
CD28-_CD8dim_T_cell__CD8dim_T_cell	sepsis	Outlier-corrected	NA	NA	NA	NA	12.9335	0.646
CD28-_CD8dim_T_cell__T_cell	sepsis	Raw	-0.00930854	0.0145182	-0.641165	0.529965	11.9725	0.885
CD28-_CD8dim_T_cell__T_cell	sepsis	Outlier-corrected	NA	NA	NA	NA	11.9725	0.885
CD28-_CD8dim_T_cell_Absolute_Count	sepsis	Raw	0.00383553	0.013211	0.290329	0.774166	16.4356	0.884
CD28-_CD8dim_T_cell_Absolute_Count	sepsis	Outlier-corrected	NA	NA	NA	NA	16.4356	0.884
CD28_on_activated_&_secreting_CD4_regulatory_T_cell	sepsis	Raw	-0.00103227	0.00793741	-0.130051	0.897764	26.0753	0.37
CD28_on_activated_&_secreting_CD4_regulatory_T_cell	sepsis	Outlier-corrected	NA	NA	NA	NA	26.0753	0.37
CD28_on_activated_CD4_regulatory_T_cell	sepsis	Raw	0.0128745	0.0191016	0.674002	0.511286	14.8104	0.569
CD28_on_activated_CD4_regulatory_T_cell	sepsis	Outlier-corrected	NA	NA	NA	NA	14.8104	0.569
CD28_on_CD28+_CD4-CD8-_T_cell	sepsis	Raw	-0.0156112	0.0124701	-1.25189	0.227562	13.527	0.814
CD28_on_CD28+_CD4-CD8-_T_cell	sepsis	Outlier-corrected	NA	NA	NA	NA	13.527	0.814
CD28_on_CD28+_CD4+_T_cell	sepsis	Raw	-0.00958626	0.0152702	-0.627776	0.536335	31.7659	0.187
CD28_on_CD28+_CD4+_T_cell	sepsis	Outlier-corrected	NA	NA	NA	NA	31.7659	0.187
CD28_on_CD28+_CD45RA-_CD8+_T_cell	sepsis	Raw	-0.024232	0.0222775	-1.08774	0.295083	16.8005	0.411
CD28_on_CD28+_CD45RA-_CD8+_T_cell	sepsis	Outlier-corrected	NA	NA	NA	NA	16.8005	0.411
CD28_on_CD28+_CD45RA+_CD8+_T_cell	sepsis	Raw	0.00834453	0.0198345	0.420708	0.68207	12.3193	0.531
CD28_on_CD28+_CD45RA+_CD8+_T_cell	sepsis	Outlier-corrected	NA	NA	NA	NA	12.3193	0.531
CD28_on_CD39+_activated_CD4_regulatory_T_cell	sepsis	Raw	0.0234298	0.00995877	2.35268	0.0383057	5.29406	0.954
CD28_on_CD39+_activated_CD4_regulatory_T_cell	sepsis	Outlier-corrected	NA	NA	NA	NA	5.29406	0.954
CD28_on_CD39+_CD4+_T_cell	sepsis	Raw	-0.00378205	0.0124283	-0.30431	0.766571	8.73718	0.786
CD28_on_CD39+_CD4+_T_cell	sepsis	Outlier-corrected	NA	NA	NA	NA	8.73718	0.786
CD28_on_CD39+_CD8+_T_cell	sepsis	Raw	0.0044479	0.0110565	0.402288	0.693147	26.4062	0.309
CD28_on_CD39+_CD8+_T_cell	sepsis	Outlier-corrected	NA	NA	NA	NA	26.4062	0.309
CD28_on_CD39+_resting_CD4_regulatory_T_cell	sepsis	Raw	0.000831976	0.010537	0.0789575	0.937938	24.7252	0.263
CD28_on_CD39+_resting_CD4_regulatory_T_cell	sepsis	Outlier-corrected	NA	NA	NA	NA	24.7252	0.263
CD28_on_CD39+_secreting_CD4_regulatory_T_cell	sepsis	Raw	-0.0223618	0.022692	-0.985449	0.336787	32.815	0.065
CD28_on_CD39+_secreting_CD4_regulatory_T_cell	sepsis	Outlier-corrected	NA	NA	NA	NA	32.815	0.065
CD28_on_CD4_regulatory_T_cell	sepsis	Raw	0.00327023	0.00569144	0.574588	0.571148	16.0752	0.916
CD28_on_CD4_regulatory_T_cell	sepsis	Outlier-corrected	NA	NA	NA	NA	16.0752	0.916
CD28_on_CD4+_T_cell	sepsis	Raw	-0.00679647	0.0121993	-0.557119	0.584308	11.9572	0.904
CD28_on_CD4+_T_cell	sepsis	Outlier-corrected	NA	NA	NA	NA	11.9572	0.904
CD28_on_CD45RA-_CD4_not_regulatory_T_cell	sepsis	Raw	0.0423059	0.0402722	1.0505	0.333948	22.5464	0.206
CD28_on_CD45RA-_CD4_not_regulatory_T_cell	sepsis	Outlier-corrected	NA	NA	NA	NA	22.5464	0.206
CD28_on_CD45RA+_CD4+_T_cell	sepsis	Raw	0.0315622	0.0229363	1.37608	0.198829	14.3357	0.329
CD28_on_CD45RA+_CD4+_T_cell	sepsis	Outlier-corrected	NA	NA	NA	NA	14.3357	0.329
CD28_on_resting_CD4_regulatory_T_cell	sepsis	Raw	0.0151586	0.0194813	0.778108	0.446614	26.5285	0.203
CD28_on_resting_CD4_regulatory_T_cell	sepsis	Outlier-corrected	NA	NA	NA	NA	26.5285	0.203
CD28_on_secreting_CD4_regulatory_T_cell	sepsis	Raw	-0.0190399	0.0121351	-1.569	0.14066	14.9039	0.505
CD28_on_secreting_CD4_regulatory_T_cell	sepsis	Outlier-corrected	NA	NA	NA	NA	14.9039	0.505
CD28+_CD4-CD8-_T_cell__CD4-CD8-_T_cell	sepsis	Raw	-0.0207359	0.0204127	-1.01584	0.319438	38.0222	0.077
CD28+_CD4-CD8-_T_cell__CD4-CD8-_T_cell	sepsis	Outlier-corrected	NA	NA	NA	NA	38.0222	0.077
CD28+_CD4-CD8-_T_cell__T_cell	sepsis	Raw	0.00655921	0.0184963	0.354622	0.726409	24.6773	0.419
CD28+_CD4-CD8-_T_cell__T_cell	sepsis	Outlier-corrected	NA	NA	NA	NA	24.6773	0.419
CD28+_CD4-CD8-_T_cell_Absolute_Count	sepsis	Raw	-0.0148212	0.0281921	-0.525724	0.610539	10.4597	0.619
CD28+_CD4-CD8-_T_cell_Absolute_Count	sepsis	Outlier-corrected	NA	NA	NA	NA	10.4597	0.619
CD28+_CD45RA-_CD8+_T_cell__CD8+_T_cell	sepsis	Raw	-0.0103577	0.00595401	-1.73961	0.0981021	12.7859	0.915
CD28+_CD45RA-_CD8+_T_cell__CD8+_T_cell	sepsis	Outlier-corrected	NA	NA	NA	NA	12.7859	0.915
CD28+_CD45RA-_CD8+_T_cell__T_cell	sepsis	Raw	-0.0171951	0.00849174	-2.02492	0.0557761	22.711	0.508
CD28+_CD45RA-_CD8+_T_cell__T_cell	sepsis	Outlier-corrected	NA	NA	NA	NA	22.711	0.508
CD28+_CD45RA-_CD8+_T_cell_Absolute_Count	sepsis	Raw	-0.0191196	0.0114221	-1.67392	0.11053	24.7056	0.309
CD28+_CD45RA-_CD8+_T_cell_Absolute_Count	sepsis	Outlier-corrected	NA	NA	NA	NA	24.7056	0.309
CD28+_CD45RA-_CD8dim_T_cell__CD8dim_T_cell	sepsis	Raw	0.00816199	0.00902223	0.904654	0.375911	25.178	0.39
CD28+_CD45RA-_CD8dim_T_cell__CD8dim_T_cell	sepsis	Outlier-corrected	NA	NA	NA	NA	25.178	0.39
CD28+_CD45RA-_CD8dim_T_cell__T_cell	sepsis	Raw	-0.00624902	0.0087328	-0.71558	0.481777	22.7471	0.621
CD28+_CD45RA-_CD8dim_T_cell__T_cell	sepsis	Outlier-corrected	NA	NA	NA	NA	22.7471	0.621
CD28+_CD45RA-_CD8dim_T_cell_Absolute_Count	sepsis	Raw	-0.000627398	0.00244331	-0.256782	0.7991	13.733	0.997
CD28+_CD45RA-_CD8dim_T_cell_Absolute_Count	sepsis	Outlier-corrected	NA	NA	NA	NA	13.733	0.997
CD28+_CD45RA+_CD8+_T_cell__CD8+_T_cell	sepsis	Raw	0.00126894	0.00366715	0.346028	0.731454	49.5071	0.118
CD28+_CD45RA+_CD8+_T_cell__CD8+_T_cell	sepsis	Outlier-corrected	NA	NA	NA	NA	49.5071	0.118
CD28+_CD45RA+_CD8+_T_cell__T_cell	sepsis	Raw	0.000103167	0.00177802	0.0580234	0.953873	118.969	0.003
CD28+_CD45RA+_CD8+_T_cell__T_cell	sepsis	Outlier-corrected	NA	NA	NA	NA	118.969	0.003
CD28+_CD45RA+_CD8+_T_cell_Absolute_Count	sepsis	Raw	0.00259882	0.00368201	0.705815	0.484023	69.6689	0.013
CD28+_CD45RA+_CD8+_T_cell_Absolute_Count	sepsis	Outlier-corrected	NA	NA	NA	NA	69.6689	0.013
CD28+_CD45RA+_CD8dim_T_cell__CD8dim_T_cell	sepsis	Raw	0.0147626	0.00737217	2.00247	0.0624813	9.7042	0.937
CD28+_CD45RA+_CD8dim_T_cell__CD8dim_T_cell	sepsis	Outlier-corrected	NA	NA	NA	NA	9.7042	0.937
CD28+_CD45RA+_CD8dim_T_cell__T_cell	sepsis	Raw	0.00709981	0.00507743	1.39831	0.171348	36.8871	0.417
CD28+_CD45RA+_CD8dim_T_cell__T_cell	sepsis	Outlier-corrected	NA	NA	NA	NA	36.8871	0.417
CD28+_CD45RA+_CD8dim_T_cell_Absolute_Count	sepsis	Raw	0.00452639	0.00305145	1.48336	0.145626	47.2795	0.384
CD28+_CD45RA+_CD8dim_T_cell_Absolute_Count	sepsis	Outlier-corrected	NA	NA	NA	NA	47.2795	0.384
CD3-_lymphocyte__leukocyte	sepsis	Raw	-0.058256	0.0201536	-2.8906	0.0106467	16.386	0.613
CD3-_lymphocyte__leukocyte	sepsis	Outlier-corrected	NA	NA	NA	NA	16.386	0.613
CD3-_lymphocyte__lymphocyte	sepsis	Raw	-0.0230992	0.0282899	-0.816518	0.428913	17.3967	0.296
CD3-_lymphocyte__lymphocyte	sepsis	Outlier-corrected	NA	NA	NA	NA	17.3967	0.296
CD3-_lymphocyte_Absolute_Count	sepsis	Raw	-0.0323493	0.0255552	-1.26586	0.231717	12.4898	0.526
CD3-_lymphocyte_Absolute_Count	sepsis	Outlier-corrected	NA	NA	NA	NA	12.4898	0.526
CD3_on_activated_&_secreting_CD4_regulatory_T_cell	sepsis	Raw	0.0242159	0.0100086	2.41951	0.0257378	11.4723	0.946
CD3_on_activated_&_secreting_CD4_regulatory_T_cell	sepsis	Outlier-corrected	NA	NA	NA	NA	11.4723	0.946
CD3_on_activated_CD4_regulatory_T_cell	sepsis	Raw	0.0164995	0.0112592	1.46542	0.161058	11.4841	0.895
CD3_on_activated_CD4_regulatory_T_cell	sepsis	Outlier-corrected	NA	NA	NA	NA	11.4841	0.895
CD3_on_CD28-_CD8+_T_cell	sepsis	Raw	-0.0159799	0.0314748	-0.507704	0.620863	24.2825	0.082
CD3_on_CD28-_CD8+_T_cell	sepsis	Outlier-corrected	NA	NA	NA	NA	24.2825	0.082
CD3_on_CD28+_CD4-CD8-_T_cell	sepsis	Raw	-0.0319055	0.0179397	-1.77849	0.100647	20.0835	0.192
CD3_on_CD28+_CD4-CD8-_T_cell	sepsis	Outlier-corrected	NA	NA	NA	NA	20.0835	0.192
CD3_on_CD28+_CD4+_T_cell	sepsis	Raw	0.0281974	0.0183341	1.53797	0.138987	25.2329	0.37
CD3_on_CD28+_CD4+_T_cell	sepsis	Outlier-corrected	NA	NA	NA	NA	25.2329	0.37
CD3_on_CD28+_CD45RA-_CD8+_T_cell	sepsis	Raw	0.0449999	0.0181601	2.47795	0.0265739	11.6432	0.759
CD3_on_CD28+_CD45RA-_CD8+_T_cell	sepsis	Outlier-corrected	NA	NA	NA	NA	11.6432	0.759
CD3_on_CD28+_CD45RA+_CD8+_T_cell	sepsis	Raw	0.0227089	0.0266335	0.852646	0.403951	41.0203	0.012
CD3_on_CD28+_CD45RA+_CD8+_T_cell	sepsis	Outlier-corrected	0.00458133	0.0234821	0.195099	0.847387	41.0203	0.012
CD3_on_CD39+_activated_CD4_regulatory_T_cell	sepsis	Raw	0.0102304	0.0144504	0.707968	0.48756	21.8259	0.458
CD3_on_CD39+_activated_CD4_regulatory_T_cell	sepsis	Outlier-corrected	NA	NA	NA	NA	21.8259	0.458
CD3_on_CD39+_CD4+_T_cell	sepsis	Raw	0.016428	0.0115845	1.4181	0.170172	18.2878	0.785
CD3_on_CD39+_CD4+_T_cell	sepsis	Outlier-corrected	NA	NA	NA	NA	18.2878	0.785
CD3_on_CD39+_CD8+_T_cell	sepsis	Raw	0.0488613	0.0149176	3.27541	0.00835358	5.38375	0.935
CD3_on_CD39+_CD8+_T_cell	sepsis	Outlier-corrected	NA	NA	NA	NA	5.38375	0.935
CD3_on_CD39+_resting_CD4_regulatory_T_cell	sepsis	Raw	0.0135832	0.022264	0.610096	0.552314	16.4846	0.38
CD3_on_CD39+_resting_CD4_regulatory_T_cell	sepsis	Outlier-corrected	NA	NA	NA	NA	16.4846	0.38
CD3_on_CD39+_secreting_CD4_regulatory_T_cell	sepsis	Raw	0.00874311	0.0159981	0.546509	0.589979	27.6048	0.372
CD3_on_CD39+_secreting_CD4_regulatory_T_cell	sepsis	Outlier-corrected	NA	NA	NA	NA	27.6048	0.372
CD3_on_CD4_regulatory_T_cell	sepsis	Raw	0.0207915	0.0125837	1.65226	0.114912	17.9234	0.685
CD3_on_CD4_regulatory_T_cell	sepsis	Outlier-corrected	NA	NA	NA	NA	17.9234	0.685
CD3_on_CD4+_T_cell	sepsis	Raw	0.00224116	0.0185962	0.120517	0.905037	34.491	0.166
CD3_on_CD4+_T_cell	sepsis	Outlier-corrected	NA	NA	NA	NA	34.491	0.166
CD3_on_CD45RA-_CD4+_T_cell	sepsis	Raw	0.00292838	0.0165083	0.177388	0.860578	40.026	0.084
CD3_on_CD45RA-_CD4+_T_cell	sepsis	Outlier-corrected	NA	NA	NA	NA	40.026	0.084
CD3_on_CD45RA+_CD4+_T_cell	sepsis	Raw	0.0209636	0.00965462	2.17135	0.0392164	16.5181	0.947
CD3_on_CD45RA+_CD4+_T_cell	sepsis	Outlier-corrected	NA	NA	NA	NA	16.5181	0.947
CD3_on_CD8+_T_cell	sepsis	Raw	0.0110735	0.0160684	0.689148	0.499061	24.9966	0.292
CD3_on_CD8+_T_cell	sepsis	Outlier-corrected	NA	NA	NA	NA	24.9966	0.292
CD3_on_Central_Memory_CD4+_T_cell	sepsis	Raw	0.0188365	0.0120648	1.56128	0.13273	20.6046	0.687
CD3_on_Central_Memory_CD4+_T_cell	sepsis	Outlier-corrected	NA	NA	NA	NA	20.6046	0.687
CD3_on_Central_Memory_CD8+_T_cell	sepsis	Raw	0.0188578	0.0178634	1.05567	0.310346	10.0467	0.808
CD3_on_Central_Memory_CD8+_T_cell	sepsis	Outlier-corrected	NA	NA	NA	NA	10.0467	0.808
CD3_on_Effector_Memory_CD4+_T_cell	sepsis	Raw	0.00986304	0.0158229	0.623341	0.543083	13.745	0.636
CD3_on_Effector_Memory_CD4+_T_cell	sepsis	Outlier-corrected	NA	NA	NA	NA	13.745	0.636
CD3_on_Effector_Memory_CD8+_T_cell	sepsis	Raw	0.00920766	0.0119626	0.769701	0.453429	7.9295	0.962
CD3_on_Effector_Memory_CD8+_T_cell	sepsis	Outlier-corrected	NA	NA	NA	NA	7.9295	0.962
CD3_on_HLA_DR+_CD8+_T_cell	sepsis	Raw	0.0160149	0.0152077	1.05308	0.304273	16.1663	0.845
CD3_on_HLA_DR+_CD8+_T_cell	sepsis	Outlier-corrected	NA	NA	NA	NA	16.1663	0.845
CD3_on_HLA_DR+_T_cell	sepsis	Raw	0.00881602	0.0125275	0.703733	0.488981	23.5883	0.553
CD3_on_HLA_DR+_T_cell	sepsis	Outlier-corrected	NA	NA	NA	NA	23.5883	0.553
CD3_on_Naive_CD4+_T_cell	sepsis	Raw	0.0131742	0.0160222	0.822248	0.418413	50.8694	0.003
CD3_on_Naive_CD4+_T_cell	sepsis	Outlier-corrected	NA	NA	NA	NA	50.8694	0.003
CD3_on_naive_CD8+_T_cell	sepsis	Raw	0.0466412	0.0189517	2.46106	0.0235954	20.1232	0.508
CD3_on_naive_CD8+_T_cell	sepsis	Outlier-corrected	NA	NA	NA	NA	20.1232	0.508
CD3_on_Natural_Killer_T	sepsis	Raw	0.0103925	0.0342615	0.303329	0.767299	24.4266	0.045
CD3_on_Natural_Killer_T	sepsis	Outlier-corrected	-0.00768853	0.0286943	-0.267946	0.794186	24.4266	0.045
CD3_on_resting_CD4_regulatory_T_cell	sepsis	Raw	0.0114044	0.0147216	0.77467	0.445266	28.9248	0.478
CD3_on_resting_CD4_regulatory_T_cell	sepsis	Outlier-corrected	NA	NA	NA	NA	28.9248	0.478
CD3_on_secreting_CD4_regulatory_T_cell	sepsis	Raw	0.0292276	0.0153375	1.90563	0.077442	14.9133	0.545
CD3_on_secreting_CD4_regulatory_T_cell	sepsis	Outlier-corrected	NA	NA	NA	NA	14.9133	0.545
CD3_on_T_cell	sepsis	Raw	0.0132105	0.0133987	0.985958	0.333601	28.4658	0.425
CD3_on_T_cell	sepsis	Outlier-corrected	NA	NA	NA	NA	28.4658	0.425
CD3_on_Terminally_Differentiated_CD4+_T_cell	sepsis	Raw	0.0189358	0.017231	1.09894	0.284849	24.45	0.341
CD3_on_Terminally_Differentiated_CD4+_T_cell	sepsis	Outlier-corrected	NA	NA	NA	NA	24.45	0.341
CD3_on_Terminally_Differentiated_CD8+_T_cell	sepsis	Raw	-0.00936803	0.0207246	-0.452025	0.656369	21.8822	0.438
CD3_on_Terminally_Differentiated_CD8+_T_cell	sepsis	Outlier-corrected	NA	NA	NA	NA	21.8822	0.438
CD33-_HLA_DR-_Absolute_Count	sepsis	Raw	0.015986	0.0181203	0.882214	0.39158	15.0904	0.608
CD33-_HLA_DR-_Absolute_Count	sepsis	Outlier-corrected	NA	NA	NA	NA	15.0904	0.608
CD33-_HLA_DR+_Absolute_Count	sepsis	Raw	0.00396817	0.0107067	0.370625	0.714039	37.2973	0.11
CD33-_HLA_DR+_Absolute_Count	sepsis	Outlier-corrected	NA	NA	NA	NA	37.2973	0.11
CD33_on_basophil	sepsis	Raw	0.00166069	0.00675435	0.24587	0.808909	26.1438	0.395
CD33_on_basophil	sepsis	Outlier-corrected	NA	NA	NA	NA	26.1438	0.395
CD33_on_CD14+_monocyte	sepsis	Raw	0.00762673	0.00977401	0.780307	0.444348	35.4055	0.318
CD33_on_CD14+_monocyte	sepsis	Outlier-corrected	NA	NA	NA	NA	35.4055	0.318
CD33_on_CD33+_HLA_DR+	sepsis	Raw	0.0143458	0.00936133	1.53245	0.142798	24.9112	0.414
CD33_on_CD33+_HLA_DR+	sepsis	Outlier-corrected	NA	NA	NA	NA	24.9112	0.414
CD33_on_CD33+_HLA_DR+_CD14-	sepsis	Raw	0.0169804	0.009233	1.8391	0.0834332	21.0317	0.536
CD33_on_CD33+_HLA_DR+_CD14-	sepsis	Outlier-corrected	NA	NA	NA	NA	21.0317	0.536
CD33_on_CD33+_HLA_DR+_CD14dim	sepsis	Raw	0.00820329	0.00961861	0.852856	0.403838	34.0913	0.259
CD33_on_CD33+_HLA_DR+_CD14dim	sepsis	Outlier-corrected	NA	NA	NA	NA	34.0913	0.259
CD33_on_CD33dim_HLA_DR-	sepsis	Raw	0.0221933	0.00938264	2.36536	0.0301635	17.2066	0.638
CD33_on_CD33dim_HLA_DR-	sepsis	Outlier-corrected	NA	NA	NA	NA	17.2066	0.638
CD33_on_CD33dim_HLA_DR+_CD11b-	sepsis	Raw	0.012492	0.0122034	1.02364	0.32223	33.7457	0.288
CD33_on_CD33dim_HLA_DR+_CD11b-	sepsis	Outlier-corrected	NA	NA	NA	NA	33.7457	0.288
CD33_on_CD33dim_HLA_DR+_CD11b+	sepsis	Raw	0.0137139	0.0112469	1.21935	0.237633	32.9182	0.254
CD33_on_CD33dim_HLA_DR+_CD11b+	sepsis	Outlier-corrected	NA	NA	NA	NA	32.9182	0.254
CD33_on_CD66b++_myeloid_cell	sepsis	Raw	0.0126532	0.0102957	1.22899	0.239334	19.8531	0.407
CD33_on_CD66b++_myeloid_cell	sepsis	Outlier-corrected	NA	NA	NA	NA	19.8531	0.407
CD33_on_Granulocytic_Myeloid-Derived_Suppressor_Cells	sepsis	Raw	0.011707	0.0117782	0.993956	0.335039	23.8895	0.332
CD33_on_Granulocytic_Myeloid-Derived_Suppressor_Cells	sepsis	Outlier-corrected	NA	NA	NA	NA	23.8895	0.332
CD33_on_Immature_Myeloid-Derived_Suppressor_Cells	sepsis	Raw	0.0189	0.0106008	1.78289	0.0935852	22.3115	0.431
CD33_on_Immature_Myeloid-Derived_Suppressor_Cells	sepsis	Outlier-corrected	NA	NA	NA	NA	22.3115	0.431
CD33_on_Monocytic_Myeloid-Derived_Suppressor_Cells	sepsis	Raw	0.0147998	0.0105925	1.39719	0.179343	28.7219	0.364
CD33_on_Monocytic_Myeloid-Derived_Suppressor_Cells	sepsis	Outlier-corrected	NA	NA	NA	NA	28.7219	0.364
CD33+_HLA_DR+_Absolute_Count	sepsis	Raw	0.0124183	0.00726245	1.70994	0.100736	19.4473	0.756
CD33+_HLA_DR+_Absolute_Count	sepsis	Outlier-corrected	NA	NA	NA	NA	19.4473	0.756
CD33+_HLA_DR+_CD14-__CD33+_HLA_DR+	sepsis	Raw	0.0310131	0.0116707	2.65734	0.0165855	11.4501	0.901
CD33+_HLA_DR+_CD14-__CD33+_HLA_DR+	sepsis	Outlier-corrected	NA	NA	NA	NA	11.4501	0.901
CD33+_HLA_DR+_CD14-_Absolute_Count	sepsis	Raw	0.010273	0.00659572	1.55752	0.134291	23.9757	0.435
CD33+_HLA_DR+_CD14-_Absolute_Count	sepsis	Outlier-corrected	NA	NA	NA	NA	23.9757	0.435
CD33+_HLA_DR+_CD14dim__CD33+_HLA_DR+	sepsis	Raw	0.0134225	0.0233505	0.574827	0.572938	30.6554	0.069
CD33+_HLA_DR+_CD14dim__CD33+_HLA_DR+	sepsis	Outlier-corrected	NA	NA	NA	NA	30.6554	0.069
CD33+_HLA_DR+_CD14dim_Absolute_Count	sepsis	Raw	0.00477907	0.0128813	0.371009	0.714347	30.5943	0.174
CD33+_HLA_DR+_CD14dim_Absolute_Count	sepsis	Outlier-corrected	NA	NA	NA	NA	30.5943	0.174
CD33dim_HLA_DR-_Absolute_Count	sepsis	Raw	-0.000726954	0.00922763	-0.0787801	0.93792	39.3317	0.058
CD33dim_HLA_DR-_Absolute_Count	sepsis	Outlier-corrected	NA	NA	NA	NA	39.3317	0.058
CD33dim_HLA_DR+_CD11b-__CD33dim_HLA_DR+	sepsis	Raw	0.0180372	0.0103017	1.75088	0.0960955	19.7266	0.579
CD33dim_HLA_DR+_CD11b-__CD33dim_HLA_DR+	sepsis	Outlier-corrected	NA	NA	NA	NA	19.7266	0.579
CD33dim_HLA_DR+_CD11b-_Absolute_Count	sepsis	Raw	0.0118397	0.0115465	1.02539	0.316321	28.0068	0.273
CD33dim_HLA_DR+_CD11b-_Absolute_Count	sepsis	Outlier-corrected	NA	NA	NA	NA	28.0068	0.273
CD33dim_HLA_DR+_CD11b+__CD33dim_HLA_DR+	sepsis	Raw	-0.013947	0.0120176	-1.16054	0.261867	15.3743	0.711
CD33dim_HLA_DR+_CD11b+__CD33dim_HLA_DR+	sepsis	Outlier-corrected	NA	NA	NA	NA	15.3743	0.711
CD33dim_HLA_DR+_CD11b+_Absolute_Count	sepsis	Raw	0.00094712	0.0155928	0.0607409	0.95214	27.0514	0.307
CD33dim_HLA_DR+_CD11b+_Absolute_Count	sepsis	Outlier-corrected	NA	NA	NA	NA	27.0514	0.307
CD34_on_Hematopoietic_Stem_Cell	sepsis	Raw	0.0029398	0.00982395	0.299248	0.772377	7.80542	0.717
CD34_on_Hematopoietic_Stem_Cell	sepsis	Outlier-corrected	NA	NA	NA	NA	7.80542	0.717
CD38_on_CD20-_B_cell	sepsis	Raw	0.00695085	0.0350711	0.198193	0.845245	32.5222	0.038
CD38_on_CD20-_B_cell	sepsis	Outlier-corrected	NA	NA	NA	NA	32.5222	0.038
CD38_on_CD3-_CD19-	sepsis	Raw	-0.00523538	0.0183334	-0.285565	0.778875	18.2285	0.467
CD38_on_CD3-_CD19-	sepsis	Outlier-corrected	NA	NA	NA	NA	18.2285	0.467
CD38_on_IgD-_CD38+_B_cell	sepsis	Raw	-0.00170398	0.0126244	-0.134975	0.89507	30.8354	0.038
CD38_on_IgD-_CD38+_B_cell	sepsis	Outlier-corrected	-0.00713897	0.00819802	-0.870817	0.406482	30.8354	0.038
CD38_on_IgD-_CD38dim_B_cell	sepsis	Raw	0.0141512	0.0148322	0.954087	0.357445	29.549	0.31
CD38_on_IgD-_CD38dim_B_cell	sepsis	Outlier-corrected	NA	NA	NA	NA	29.549	0.31
CD38_on_IgD+_B_cell	sepsis	Raw	0.0107882	0.0274679	0.392756	0.701387	8.88575	0.819
CD38_on_IgD+_B_cell	sepsis	Outlier-corrected	NA	NA	NA	NA	8.88575	0.819
CD38_on_IgD+_CD24-_B_cell	sepsis	Raw	0.0113996	0.0273876	0.416232	0.68403	18.1196	0.274
CD38_on_IgD+_CD24-_B_cell	sepsis	Outlier-corrected	NA	NA	NA	NA	18.1196	0.274
CD38_on_IgD+_CD38+_B_cell	sepsis	Raw	0.00810696	0.0162866	0.497769	0.625024	13.9388	0.803
CD38_on_IgD+_CD38+_B_cell	sepsis	Outlier-corrected	NA	NA	NA	NA	13.9388	0.803
CD38_on_IgD+_CD38dim_B_cell	sepsis	Raw	0.0022106	0.0190367	0.116123	0.908774	24.0255	0.331
CD38_on_IgD+_CD38dim_B_cell	sepsis	Outlier-corrected	NA	NA	NA	NA	24.0255	0.331
CD38_on_naive-mature_B_cell	sepsis	Raw	-0.00307393	0.0188284	-0.163261	0.871952	24.9001	0.302
CD38_on_naive-mature_B_cell	sepsis	Outlier-corrected	NA	NA	NA	NA	24.9001	0.302
CD38_on_Plasma_Blast-Plasma_Cell	sepsis	Raw	0.00509382	0.0256273	0.198765	0.845774	12.2002	0.583
CD38_on_Plasma_Blast-Plasma_Cell	sepsis	Outlier-corrected	NA	NA	NA	NA	12.2002	0.583
CD38_on_transitional_B_cell	sepsis	Raw	0.0114037	0.0162166	0.703212	0.491443	14.9476	0.714
CD38_on_transitional_B_cell	sepsis	Outlier-corrected	NA	NA	NA	NA	14.9476	0.714
CD39_on_CD39+_activated_CD4_regulatory_T_cell	sepsis	Raw	-0.0152349	0.0164018	-0.928857	0.365253	33.5671	0.061
CD39_on_CD39+_activated_CD4_regulatory_T_cell	sepsis	Outlier-corrected	NA	NA	NA	NA	33.5671	0.061
CD39_on_CD39+_CD4+_T_cell	sepsis	Raw	-0.0364613	0.018679	-1.95199	0.0698651	15.4525	0.575
CD39_on_CD39+_CD4+_T_cell	sepsis	Outlier-corrected	NA	NA	NA	NA	15.4525	0.575
CD39_on_CD39+_CD8+_T_cell	sepsis	Raw	-0.0776049	0.0257472	-3.01411	0.00781594	28.7487	0.112
CD39_on_CD39+_CD8+_T_cell	sepsis	Outlier-corrected	NA	NA	NA	NA	28.7487	0.112
CD39_on_CD39+_secreting_CD4_regulatory_T_cell	sepsis	Raw	-0.0246138	0.0124858	-1.97134	0.0634263	20.3565	0.527
CD39_on_CD39+_secreting_CD4_regulatory_T_cell	sepsis	Outlier-corrected	NA	NA	NA	NA	20.3565	0.527
CD39_on_granulocyte	sepsis	Raw	-0.0140486	0.0171633	-0.818526	0.422249	27.7518	0.249
CD39_on_granulocyte	sepsis	Outlier-corrected	NA	NA	NA	NA	27.7518	0.249
CD39_on_monocyte	sepsis	Raw	-0.00816683	0.00901456	-0.90596	0.376925	22.0726	0.401
CD39_on_monocyte	sepsis	Outlier-corrected	NA	NA	NA	NA	22.0726	0.401
CD39+_activated_CD4_regulatory_T_cell__activated_CD4_regulatory_T_cell	sepsis	Raw	-0.00949315	0.0089761	-1.0576	0.302251	12.4185	0.959
CD39+_activated_CD4_regulatory_T_cell__activated_CD4_regulatory_T_cell	sepsis	Outlier-corrected	NA	NA	NA	NA	12.4185	0.959
CD39+_activated_CD4_regulatory_T_cell__CD4_regulatory_T_cell	sepsis	Raw	-0.0270338	0.00937586	-2.88335	0.00989477	13.2124	0.88
CD39+_activated_CD4_regulatory_T_cell__CD4_regulatory_T_cell	sepsis	Outlier-corrected	NA	NA	NA	NA	13.2124	0.88
CD39+_activated_CD4_regulatory_T_cell_Absolute_Count	sepsis	Raw	-0.0518134	0.0151754	-3.4143	0.00237477	30.3858	0.299
CD39+_activated_CD4_regulatory_T_cell_Absolute_Count	sepsis	Outlier-corrected	NA	NA	NA	NA	30.3858	0.299
CD39+_CD4+_T_cell__CD4+_T_cell	sepsis	Raw	-0.0112891	0.0163475	-0.69057	0.497773	30.2661	0.171
CD39+_CD4+_T_cell__CD4+_T_cell	sepsis	Outlier-corrected	NA	NA	NA	NA	30.2661	0.171
CD39+_CD4+_T_cell__T_cell	sepsis	Raw	-0.00836917	0.0136438	-0.613405	0.544938	38.9597	0.116
CD39+_CD4+_T_cell__T_cell	sepsis	Outlier-corrected	NA	NA	NA	NA	38.9597	0.116
CD39+_CD4+_T_cell_Absolute_Count	sepsis	Raw	-0.0245624	0.014302	-1.7174	0.099952	28.3085	0.298
CD39+_CD4+_T_cell_Absolute_Count	sepsis	Outlier-corrected	NA	NA	NA	NA	28.3085	0.298
CD39+_CD8+_T_cell__CD8+_T_cell	sepsis	Raw	-0.0166624	0.0179563	-0.927945	0.365713	22.6821	0.318
CD39+_CD8+_T_cell__CD8+_T_cell	sepsis	Outlier-corrected	NA	NA	NA	NA	22.6821	0.318
CD39+_CD8+_T_cell__T_cell	sepsis	Raw	-0.0232597	0.0151055	-1.53981	0.144433	8.34973	0.954
CD39+_CD8+_T_cell__T_cell	sepsis	Outlier-corrected	NA	NA	NA	NA	8.34973	0.954
CD39+_CD8+_T_cell_Absolute_Count	sepsis	Raw	0.0101286	0.0180683	0.560573	0.581315	29.1507	0.178
CD39+_CD8+_T_cell_Absolute_Count	sepsis	Outlier-corrected	NA	NA	NA	NA	29.1507	0.178
CD39+_resting_CD4_regulatory_T_cell__CD4_regulatory_T_cell	sepsis	Raw	-0.00656379	0.00447412	-1.46706	0.155902	28.1052	0.451
CD39+_resting_CD4_regulatory_T_cell__CD4_regulatory_T_cell	sepsis	Outlier-corrected	NA	NA	NA	NA	28.1052	0.451
CD39+_resting_CD4_regulatory_T_cell__resting_CD4_regulatory_T_cell	sepsis	Raw	0.0058226	0.0151728	0.383753	0.70521	20.9013	0.534
CD39+_resting_CD4_regulatory_T_cell__resting_CD4_regulatory_T_cell	sepsis	Outlier-corrected	NA	NA	NA	NA	20.9013	0.534
CD39+_resting_CD4_regulatory_T_cell_Absolute_Count	sepsis	Raw	-0.0112894	0.0115359	-0.978627	0.340735	24.6924	0.274
CD39+_resting_CD4_regulatory_T_cell_Absolute_Count	sepsis	Outlier-corrected	NA	NA	NA	NA	24.6924	0.274
CD39+_secreting_CD4_regulatory_T_cell__CD4_regulatory_T_cell	sepsis	Raw	-0.00792717	0.0141964	-0.558392	0.583098	19.7339	0.569
CD39+_secreting_CD4_regulatory_T_cell__CD4_regulatory_T_cell	sepsis	Outlier-corrected	NA	NA	NA	NA	19.7339	0.569
CD39+_secreting_CD4_regulatory_T_cell__secreting_CD4_regulatory_T_cell	sepsis	Raw	0.00193659	0.0122134	0.158563	0.87534	22.7623	0.67
CD39+_secreting_CD4_regulatory_T_cell__secreting_CD4_regulatory_T_cell	sepsis	Outlier-corrected	NA	NA	NA	NA	22.7623	0.67
CD39+_secreting_CD4_regulatory_T_cell_Absolute_Count	sepsis	Raw	-0.0410057	0.017318	-2.3678	0.0280851	21.2944	0.544
CD39+_secreting_CD4_regulatory_T_cell_Absolute_Count	sepsis	Outlier-corrected	NA	NA	NA	NA	21.2944	0.544
CD4-CD8-_Natural_Killer_T__lymphocyte	sepsis	Raw	-0.0200999	0.025376	-0.792081	0.435481	44.8591	0.033
CD4-CD8-_Natural_Killer_T__lymphocyte	sepsis	Outlier-corrected	NA	NA	NA	NA	44.8591	0.033
CD4-CD8-_Natural_Killer_T__T_cell	sepsis	Raw	-0.0159777	0.020984	-0.761423	0.453256	31.1947	0.331
CD4-CD8-_Natural_Killer_T__T_cell	sepsis	Outlier-corrected	NA	NA	NA	NA	31.1947	0.331
CD4-CD8-_Natural_Killer_T_Absolute_Count	sepsis	Raw	-0.0145559	0.024718	-0.588878	0.561941	31.258	0.19
CD4-CD8-_Natural_Killer_T_Absolute_Count	sepsis	Outlier-corrected	NA	NA	NA	NA	31.258	0.19
CD4-CD8-_T_cell__leukocyte	sepsis	Raw	-0.000724432	0.0167369	-0.0432834	0.966047	19.8069	0.344
CD4-CD8-_T_cell__leukocyte	sepsis	Outlier-corrected	NA	NA	NA	NA	19.8069	0.344
CD4-CD8-_T_cell__T_cell	sepsis	Raw	-0.0291253	0.0317205	-0.918185	0.382469	9.57915	0.553
CD4-CD8-_T_cell__T_cell	sepsis	Outlier-corrected	NA	NA	NA	NA	9.57915	0.553
CD4-CD8-_T_cell_Absolute_Count	sepsis	Raw	-0.028568	0.0302905	-0.943132	0.360557	18.9019	0.343
CD4-CD8-_T_cell_Absolute_Count	sepsis	Outlier-corrected	NA	NA	NA	NA	18.9019	0.343
CD4_on_activated_&_secreting_CD4_regulatory_T_cell	sepsis	Raw	-0.0104934	0.0137703	-0.762027	0.454137	24.2328	0.45
CD4_on_activated_&_secreting_CD4_regulatory_T_cell	sepsis	Outlier-corrected	NA	NA	NA	NA	24.2328	0.45
CD4_on_activated_CD4_regulatory_T_cell	sepsis	Raw	-0.00437256	0.0162511	-0.269063	0.790782	26.4099	0.231
CD4_on_activated_CD4_regulatory_T_cell	sepsis	Outlier-corrected	NA	NA	NA	NA	26.4099	0.231
CD4_on_CD28+_CD4+_T_cell	sepsis	Raw	-0.0154778	0.0233919	-0.661674	0.518216	19.8002	0.32
CD4_on_CD28+_CD4+_T_cell	sepsis	Outlier-corrected	NA	NA	NA	NA	19.8002	0.32
CD4_on_CD39+_activated_CD4_regulatory_T_cell	sepsis	Raw	0.00465127	0.014302	0.325217	0.748985	17.5383	0.599
CD4_on_CD39+_activated_CD4_regulatory_T_cell	sepsis	Outlier-corrected	NA	NA	NA	NA	17.5383	0.599
CD4_on_CD39+_CD4+_T_cell	sepsis	Raw	-0.00293149	0.0153248	-0.191291	0.849976	26.7059	0.407
CD4_on_CD39+_CD4+_T_cell	sepsis	Outlier-corrected	NA	NA	NA	NA	26.7059	0.407
CD4_on_CD39+_resting_CD4_regulatory_T_cell	sepsis	Raw	0.0244419	0.0185771	1.3157	0.215036	8.70881	0.777
CD4_on_CD39+_resting_CD4_regulatory_T_cell	sepsis	Outlier-corrected	NA	NA	NA	NA	8.70881	0.777
CD4_on_CD39+_secreting_CD4_regulatory_T_cell	sepsis	Raw	-0.0238771	0.0121892	-1.95887	0.0703538	7.89333	0.954
CD4_on_CD39+_secreting_CD4_regulatory_T_cell	sepsis	Outlier-corrected	NA	NA	NA	NA	7.89333	0.954
CD4_on_CD4_regulatory_T_cell	sepsis	Raw	-0.0153472	0.0152625	-1.00555	0.327269	23.1981	0.385
CD4_on_CD4_regulatory_T_cell	sepsis	Outlier-corrected	NA	NA	NA	NA	23.1981	0.385
CD4_on_CD4+_T_cell	sepsis	Raw	0.00323393	0.029815	0.108467	0.914974	36.1306	0.01
CD4_on_CD4+_T_cell	sepsis	Outlier-corrected	0.0181274	0.025288	0.716838	0.484487	36.1306	0.01
CD4_on_CD45RA+_CD4+_T_cell	sepsis	Raw	0.0228693	0.0236092	0.96866	0.344885	31.9248	0.081
CD4_on_CD45RA+_CD4+_T_cell	sepsis	Outlier-corrected	NA	NA	NA	NA	31.9248	0.081
CD4_on_Central_Memory_CD4+_T_cell	sepsis	Raw	-0.00540016	0.0166693	-0.323957	0.751547	6.59404	0.933
CD4_on_Central_Memory_CD4+_T_cell	sepsis	Outlier-corrected	NA	NA	NA	NA	6.59404	0.933
CD4_on_Effector_Memory_CD4+_T_cell	sepsis	Raw	0.0146815	0.0113788	1.29025	0.21424	16.6105	0.661
CD4_on_Effector_Memory_CD4+_T_cell	sepsis	Outlier-corrected	NA	NA	NA	NA	16.6105	0.661
CD4_on_HLA_DR+_CD4+_T_cell	sepsis	Raw	0.000474223	0.0270657	0.0175212	0.986309	14.0336	0.447
CD4_on_HLA_DR+_CD4+_T_cell	sepsis	Outlier-corrected	NA	NA	NA	NA	14.0336	0.447
CD4_on_monocyte	sepsis	Raw	0.0207211	0.020882	0.992295	0.344457	25.5751	0.153
CD4_on_monocyte	sepsis	Outlier-corrected	NA	NA	NA	NA	25.5751	0.153
CD4_on_naive_CD4+_T_cell	sepsis	Raw	0.0134186	0.0212946	0.630143	0.538083	17.3268	0.438
CD4_on_naive_CD4+_T_cell	sepsis	Outlier-corrected	NA	NA	NA	NA	17.3268	0.438
CD4_on_resting_CD4_regulatory_T_cell	sepsis	Raw	-0.0310558	0.0203066	-1.52935	0.170027	4.40708	0.872
CD4_on_resting_CD4_regulatory_T_cell	sepsis	Outlier-corrected	NA	NA	NA	NA	4.40708	0.872
CD4_on_secreting_CD4_regulatory_T_cell	sepsis	Raw	-0.000619486	0.0154113	-0.0401969	0.968316	21.2406	0.583
CD4_on_secreting_CD4_regulatory_T_cell	sepsis	Outlier-corrected	NA	NA	NA	NA	21.2406	0.583
CD4_on_Terminally_Differentiated_CD4+_T_cell	sepsis	Raw	0.0149641	0.013816	1.0831	0.291651	22.4608	0.471
CD4_on_Terminally_Differentiated_CD4+_T_cell	sepsis	Outlier-corrected	NA	NA	NA	NA	22.4608	0.471
CD4_regulatory_T_cell__CD4+_T_cell	sepsis	Raw	0.0127199	0.0289705	0.439062	0.669951	17.1953	0.192
CD4_regulatory_T_cell__CD4+_T_cell	sepsis	Outlier-corrected	NA	NA	NA	NA	17.1953	0.192
CD4_regulatory_T_cell__T_cell	sepsis	Raw	0.029032	0.0230832	1.25771	0.24015	11.9219	0.443
CD4_regulatory_T_cell__T_cell	sepsis	Outlier-corrected	NA	NA	NA	NA	11.9219	0.443
CD4_regulatory_T_cell_Absolute_Count	sepsis	Raw	0.0340286	0.0226646	1.5014	0.150592	25.8007	0.189
CD4_regulatory_T_cell_Absolute_Count	sepsis	Outlier-corrected	NA	NA	NA	NA	25.8007	0.189
CD4+_CD8+_T_cell	sepsis	Raw	-0.00560488	0.0304355	-0.184156	0.857974	11.689	0.455
CD4+_CD8+_T_cell	sepsis	Outlier-corrected	NA	NA	NA	NA	11.689	0.455
CD4+_CD8dim_T_cell__leukocyte	sepsis	Raw	0.0314329	0.037089	0.8475	0.416539	10.3422	0.593
CD4+_CD8dim_T_cell__leukocyte	sepsis	Outlier-corrected	NA	NA	NA	NA	10.3422	0.593
CD4+_CD8dim_T_cell__lymphocyte	sepsis	Raw	-0.00504536	0.0349475	-0.14437	0.887266	22.5255	0.164
CD4+_CD8dim_T_cell__lymphocyte	sepsis	Outlier-corrected	NA	NA	NA	NA	22.5255	0.164
CD4+_CD8dim_T_cell_Absolute_Count	sepsis	Raw	0.0477134	0.0190072	2.51028	0.0273939	8.78926	0.846
CD4+_CD8dim_T_cell_Absolute_Count	sepsis	Outlier-corrected	NA	NA	NA	NA	8.78926	0.846
CD4+_T_cell__leukocyte	sepsis	Raw	-0.0368271	0.030593	-1.20377	0.253942	14.5202	0.397
CD4+_T_cell__leukocyte	sepsis	Outlier-corrected	NA	NA	NA	NA	14.5202	0.397
CD4+_T_cell__T_cell	sepsis	Raw	-0.017643	0.0268285	-0.657622	0.52013	26.8676	0.123
CD4+_T_cell__T_cell	sepsis	Outlier-corrected	NA	NA	NA	NA	26.8676	0.123
CD4+_T_cell_Absolute_Count	sepsis	Raw	-0.0223495	0.0221587	-1.00861	0.330277	18.4595	0.381
CD4+_T_cell_Absolute_Count	sepsis	Outlier-corrected	NA	NA	NA	NA	18.4595	0.381
CD4+CD8+_T_cell__leukocyte	sepsis	Raw	0.0145331	0.0221465	0.656229	0.518804	22.9408	0.487
CD4+CD8+_T_cell__leukocyte	sepsis	Outlier-corrected	NA	NA	NA	NA	22.9408	0.487
CD4+CD8+_T_cell__T_cell	sepsis	Raw	0.00222536	0.0197951	0.11242	0.911466	20.4394	0.727
CD4+CD8+_T_cell__T_cell	sepsis	Outlier-corrected	NA	NA	NA	NA	20.4394	0.727
CD4+CD8+_T_cell_Absolute_Count	sepsis	Raw	-0.0317946	0.0187166	-1.69873	0.107595	14.8079	0.743
CD4+CD8+_T_cell_Absolute_Count	sepsis	Outlier-corrected	NA	NA	NA	NA	14.8079	0.743
CD40_on_CD14-_CD16+_monocyte	sepsis	Raw	-0.00490118	0.00883434	-0.554788	0.585512	12.4279	0.925
CD40_on_CD14-_CD16+_monocyte	sepsis	Outlier-corrected	NA	NA	NA	NA	12.4279	0.925
CD40_on_CD14+_CD16-_monocyte	sepsis	Raw	-0.00713365	0.0118966	-0.59964	0.55548	18.2769	0.664
CD40_on_CD14+_CD16-_monocyte	sepsis	Outlier-corrected	NA	NA	NA	NA	18.2769	0.664
CD40_on_CD14+_CD16+_monocyte	sepsis	Raw	0.005779	0.0103695	0.55731	0.583823	17.2864	0.713
CD40_on_CD14+_CD16+_monocyte	sepsis	Outlier-corrected	NA	NA	NA	NA	17.2864	0.713
CD40_on_monocytes	sepsis	Raw	0.00139422	0.00855327	0.163005	0.871825	30.5218	0.323
CD40_on_monocytes	sepsis	Outlier-corrected	NA	NA	NA	NA	30.5218	0.323
CD45_on_B_cell	sepsis	Raw	0.0160408	0.0160351	1.00035	0.343275	9.96287	0.645
CD45_on_B_cell	sepsis	Outlier-corrected	NA	NA	NA	NA	9.96287	0.645
CD45_on_basophil	sepsis	Raw	0.00718318	0.0155523	0.461872	0.652434	8.80907	0.829
CD45_on_basophil	sepsis	Outlier-corrected	NA	NA	NA	NA	8.80907	0.829
CD45_on_CD14+_monocyte	sepsis	Raw	0.0239359	0.0408074	0.586556	0.571918	15.8011	0.184
CD45_on_CD14+_monocyte	sepsis	Outlier-corrected	NA	NA	NA	NA	15.8011	0.184
CD45_on_CD33-_HLA_DR-	sepsis	Raw	-0.00602261	0.0212898	-0.282888	0.781717	15.6886	0.42
CD45_on_CD33-_HLA_DR-	sepsis	Outlier-corrected	NA	NA	NA	NA	15.6886	0.42
CD45_on_CD33-_HLA_DR+	sepsis	Raw	-0.0167859	0.00799775	-2.09883	0.0502058	18.6014	0.585
CD45_on_CD33-_HLA_DR+	sepsis	Outlier-corrected	NA	NA	NA	NA	18.6014	0.585
CD45_on_CD33+_HLA_DR+	sepsis	Raw	-0.00110192	0.0111383	-0.09893	0.922504	14.3567	0.657
CD45_on_CD33+_HLA_DR+	sepsis	Outlier-corrected	NA	NA	NA	NA	14.3567	0.657
CD45_on_CD33+_HLA_DR+_CD14-	sepsis	Raw	0.00591862	0.0182779	0.323813	0.75055	14.653	0.598
CD45_on_CD33+_HLA_DR+_CD14-	sepsis	Outlier-corrected	NA	NA	NA	NA	14.653	0.598
CD45_on_CD33+_HLA_DR+_CD14dim	sepsis	Raw	-0.0234269	0.0150777	-1.55374	0.144245	11.7802	0.672
CD45_on_CD33+_HLA_DR+_CD14dim	sepsis	Outlier-corrected	NA	NA	NA	NA	11.7802	0.672
CD45_on_CD33dim_HLA_DR-	sepsis	Raw	-0.0101679	0.0174612	-0.582316	0.569614	17.7393	0.372
CD45_on_CD33dim_HLA_DR-	sepsis	Outlier-corrected	NA	NA	NA	NA	17.7393	0.372
CD45_on_CD33dim_HLA_DR+_CD11b-	sepsis	Raw	0.0663363	0.0426165	1.55659	0.163524	19.3202	0.054
CD45_on_CD33dim_HLA_DR+_CD11b-	sepsis	Outlier-corrected	NA	NA	NA	NA	19.3202	0.054
CD45_on_CD4+_T_cell	sepsis	Raw	-0.00194882	0.0176879	-0.110178	0.914252	4.85467	0.97
CD45_on_CD4+_T_cell	sepsis	Outlier-corrected	NA	NA	NA	NA	4.85467	0.97
CD45_on_CD66b++_myelod_cell	sepsis	Raw	-0.0326463	0.0210865	-1.54821	0.14753	16.5183	0.318
CD45_on_CD66b++_myelod_cell	sepsis	Outlier-corrected	NA	NA	NA	NA	16.5183	0.318
CD45_on_CD8+_T_cell	sepsis	Raw	0.00604477	0.0061683	0.979974	0.338255	26.8458	0.292
CD45_on_CD8+_T_cell	sepsis	Outlier-corrected	NA	NA	NA	NA	26.8458	0.292
CD45_on_granulocyte	sepsis	Raw	0.0141962	0.0310103	0.45779	0.656014	23.1761	0.075
CD45_on_granulocyte	sepsis	Outlier-corrected	NA	NA	NA	NA	23.1761	0.075
CD45_on_Granulocytic_Myeloid-Derived_Suppressor_Cells	sepsis	Raw	0.0422302	0.0218966	1.92862	0.0743056	20.4105	0.228
CD45_on_Granulocytic_Myeloid-Derived_Suppressor_Cells	sepsis	Outlier-corrected	NA	NA	NA	NA	20.4105	0.228
CD45_on_HLA_DR+_CD4+_T_cell	sepsis	Raw	0.00196982	0.0119917	0.164265	0.87158	13.179	0.785
CD45_on_HLA_DR+_CD4+_T_cell	sepsis	Outlier-corrected	NA	NA	NA	NA	13.179	0.785
CD45_on_HLA_DR+_CD8+_T_cell	sepsis	Raw	0.00744463	0.0229962	0.323733	0.751712	30.5008	0.169
CD45_on_HLA_DR+_CD8+_T_cell	sepsis	Outlier-corrected	NA	NA	NA	NA	30.5008	0.169
CD45_on_HLA_DR+_Natural_Killer	sepsis	Raw	0.00270508	0.0118706	0.22788	0.827306	1.85582	0.976
CD45_on_HLA_DR+_Natural_Killer	sepsis	Outlier-corrected	NA	NA	NA	NA	1.85582	0.976
CD45_on_HLA_DR+_T_cell	sepsis	Raw	-0.0021733	0.0197135	-0.110244	0.9139	24.6996	0.248
CD45_on_HLA_DR+_T_cell	sepsis	Outlier-corrected	NA	NA	NA	NA	24.6996	0.248
CD45_on_Immature_Myeloid-Derived_Suppressor_Cells	sepsis	Raw	-0.0180683	0.0148677	-1.21527	0.255181	12.4716	0.371
CD45_on_Immature_Myeloid-Derived_Suppressor_Cells	sepsis	Outlier-corrected	NA	NA	NA	NA	12.4716	0.371
CD45_on_lymphocyte	sepsis	Raw	0.0109887	0.0136926	0.802533	0.429253	22.0013	0.817
CD45_on_lymphocyte	sepsis	Outlier-corrected	NA	NA	NA	NA	22.0013	0.817
CD45_on_Monocytic_Myeloid-Derived_Suppressor_Cells	sepsis	Raw	0.0149351	0.0215041	0.694526	0.500578	16.6112	0.319
CD45_on_Monocytic_Myeloid-Derived_Suppressor_Cells	sepsis	Outlier-corrected	NA	NA	NA	NA	16.6112	0.319
CD45_on_Natural_Killer	sepsis	Raw	-0.00145117	0.0159501	-0.0909814	0.928331	17.4173	0.805
CD45_on_Natural_Killer	sepsis	Outlier-corrected	NA	NA	NA	NA	17.4173	0.805
CD45_on_Natural_Killer_T	sepsis	Raw	-0.0050089	0.0132592	-0.377769	0.709394	21.6551	0.567
CD45_on_Natural_Killer_T	sepsis	Outlier-corrected	NA	NA	NA	NA	21.6551	0.567
CD45_on_T_cell	sepsis	Raw	-0.00293113	0.0164392	-0.178301	0.861461	16.2902	0.327
CD45_on_T_cell	sepsis	Outlier-corrected	NA	NA	NA	NA	16.2902	0.327
CD45RA-_CD28-_CD8+_T_cell__CD8+_T_cell	sepsis	Raw	0.000326128	0.000325052	1.00331	0.322407	32.9724	0.729
CD45RA-_CD28-_CD8+_T_cell__CD8+_T_cell	sepsis	Outlier-corrected	NA	NA	NA	NA	32.9724	0.729
CD45RA-_CD28-_CD8+_T_cell__T_cell	sepsis	Raw	-7.16038e-05	0.000275798	-0.259624	0.795525	131.426	0.807
CD45RA-_CD28-_CD8+_T_cell__T_cell	sepsis	Outlier-corrected	NA	NA	NA	NA	131.426	0.807
CD45RA-_CD28-_CD8+_T_cell_Absolute_Count	sepsis	Raw	1.38021e-05	7.85869e-06	1.75629	0.0800943	314.749	0.146
CD45RA-_CD28-_CD8+_T_cell_Absolute_Count	sepsis	Outlier-corrected	NA	NA	NA	NA	314.749	0.146
CD45RA-_CD4+_T_cell__CD4+_T_cell	sepsis	Raw	-0.0192082	0.0188268	-1.02026	0.319791	18.7934	0.655
CD45RA-_CD4+_T_cell__CD4+_T_cell	sepsis	Outlier-corrected	NA	NA	NA	NA	18.7934	0.655
CD45RA-_CD4+_T_cell__T_cell	sepsis	Raw	-0.00482791	0.00846846	-0.570105	0.574656	11.6948	0.97
CD45RA-_CD4+_T_cell__T_cell	sepsis	Outlier-corrected	NA	NA	NA	NA	11.6948	0.97
CD45RA-_CD4+_T_cell_Absolute_Count	sepsis	Raw	-0.00182926	0.0158441	-0.115453	0.910371	19.8886	0.341
CD45RA-_CD4+_T_cell_Absolute_Count	sepsis	Outlier-corrected	NA	NA	NA	NA	19.8886	0.341
CD45RA_on_CD39+_resting_CD4_regulatory_T_cell	sepsis	Raw	0.0025232	0.0105511	0.23914	0.81343	9.61117	0.987
CD45RA_on_CD39+_resting_CD4_regulatory_T_cell	sepsis	Outlier-corrected	NA	NA	NA	NA	9.61117	0.987
CD45RA_on_naive_CD4+_T_cell	sepsis	Raw	0.00824148	0.0104483	0.788784	0.437655	21.108	0.773
CD45RA_on_naive_CD4+_T_cell	sepsis	Outlier-corrected	NA	NA	NA	NA	21.108	0.773
CD45RA_on_naive_CD8+_T_cell	sepsis	Raw	-0.0167417	0.0111106	-1.50682	0.150213	29.8362	0.367
CD45RA_on_naive_CD8+_T_cell	sepsis	Outlier-corrected	NA	NA	NA	NA	29.8362	0.367
CD45RA_on_resting_CD4_regulatory_T_cell	sepsis	Raw	0.00454927	0.00986707	0.461055	0.650603	17.6376	0.552
CD45RA_on_resting_CD4_regulatory_T_cell	sepsis	Outlier-corrected	NA	NA	NA	NA	17.6376	0.552
CD45RA_on_Terminally_Differentiated_CD8+_T_cell	sepsis	Raw	0.0339199	0.0284865	1.19074	0.261255	9.19813	0.658
CD45RA_on_Terminally_Differentiated_CD8+_T_cell	sepsis	Outlier-corrected	NA	NA	NA	NA	9.19813	0.658
CD45RA+_CD28-_CD8+_T_cell__CD8+_T_cell	sepsis	Raw	-0.000213758	0.000285949	-0.747539	0.4612	30.3959	0.437
CD45RA+_CD28-_CD8+_T_cell__CD8+_T_cell	sepsis	Outlier-corrected	NA	NA	NA	NA	30.3959	0.437
CD45RA+_CD28-_CD8+_T_cell__T_cell	sepsis	Raw	-8.46209e-06	0.000200809	-0.0421401	0.966441	142.804	0.779
CD45RA+_CD28-_CD8+_T_cell__T_cell	sepsis	Outlier-corrected	NA	NA	NA	NA	142.804	0.779
CD45RA+_CD28-_CD8+_T_cell_Absolute_Count	sepsis	Raw	5.87833e-07	4.90194e-06	0.119918	0.904591	564.639	0.484
CD45RA+_CD28-_CD8+_T_cell_Absolute_Count	sepsis	Outlier-corrected	NA	NA	NA	NA	564.639	0.484
CD45RA+_CD8+_T_cell__CD8+_T_cell	sepsis	Raw	0.0109563	0.00648463	1.68959	0.106636	11.2248	0.96
CD45RA+_CD8+_T_cell__CD8+_T_cell	sepsis	Outlier-corrected	NA	NA	NA	NA	11.2248	0.96
CD45RA+_CD8+_T_cell__T_cell	sepsis	Raw	-0.000685673	0.00461151	-0.148687	0.882905	21.8583	0.834
CD45RA+_CD8+_T_cell__T_cell	sepsis	Outlier-corrected	NA	NA	NA	NA	21.8583	0.834
CD45RA+_CD8+_T_cell_Absolute_Count	sepsis	Raw	-0.000288956	0.00537864	-0.0537229	0.95762	32.8753	0.22
CD45RA+_CD8+_T_cell_Absolute_Count	sepsis	Outlier-corrected	NA	NA	NA	NA	32.8753	0.22
CD4RA_on_Terminally_Differentiated_CD4+_T_cell	sepsis	Raw	0.00661099	0.0120371	0.549219	0.588935	20.4822	0.545
CD4RA_on_Terminally_Differentiated_CD4+_T_cell	sepsis	Outlier-corrected	NA	NA	NA	NA	20.4822	0.545
CD62L-_CD86+_myeloid_Dendritic_Cell__Dendritic_Cell	sepsis	Raw	0.0651182	0.0171165	3.80441	0.0017276	22.8516	0.24
CD62L-_CD86+_myeloid_Dendritic_Cell__Dendritic_Cell	sepsis	Outlier-corrected	NA	NA	NA	NA	22.8516	0.24
CD62L-_CD86+_myeloid_Dendritic_Cell_Absolute_Count	sepsis	Raw	0.0657124	0.0153922	4.26921	0.000672206	19.4168	0.393
CD62L-_CD86+_myeloid_Dendritic_Cell_Absolute_Count	sepsis	Outlier-corrected	NA	NA	NA	NA	19.4168	0.393
CD62L-_Dendritic_Cell__Dendritic_Cell	sepsis	Raw	0.0329568	0.0142576	2.31153	0.0328521	20.6853	0.48
CD62L-_Dendritic_Cell__Dendritic_Cell	sepsis	Outlier-corrected	NA	NA	NA	NA	20.6853	0.48
CD62L-_Dendritic_Cell_Absolute_Count	sepsis	Raw	0.0126834	0.0105283	1.20469	0.246986	22.0169	0.341
CD62L-_Dendritic_Cell_Absolute_Count	sepsis	Outlier-corrected	NA	NA	NA	NA	22.0169	0.341
CD62L-_HLA_DR++_monocyte__monocyte	sepsis	Raw	-0.0218453	0.036085	-0.605384	0.558412	16.8933	0.194
CD62L-_HLA_DR++_monocyte__monocyte	sepsis	Outlier-corrected	NA	NA	NA	NA	16.8933	0.194
CD62L-_HLA_DR++_monocyte_Absolute_Count	sepsis	Raw	0.0330474	0.0298747	1.1062	0.287286	17.8383	0.346
CD62L-_HLA_DR++_monocyte_Absolute_Count	sepsis	Outlier-corrected	NA	NA	NA	NA	17.8383	0.346
CD62L-_monocyte__monocyte	sepsis	Raw	0.0069011	0.0211862	0.325735	0.748846	18.7177	0.412
CD62L-_monocyte__monocyte	sepsis	Outlier-corrected	NA	NA	NA	NA	18.7177	0.412
CD62L-_monocyte_Absolute_Count	sepsis	Raw	-0.0117402	0.0190162	-0.617379	0.545672	14.2552	0.705
CD62L-_monocyte_Absolute_Count	sepsis	Outlier-corrected	NA	NA	NA	NA	14.2552	0.705
CD62L-_myeloid_Dendritic_Cell__Dendritic_Cell	sepsis	Raw	0.018776	0.0126579	1.48334	0.153574	26.4279	0.31
CD62L-_myeloid_Dendritic_Cell__Dendritic_Cell	sepsis	Outlier-corrected	NA	NA	NA	NA	26.4279	0.31
CD62L-_myeloid_Dendritic_Cell_Absolute_Count	sepsis	Raw	0.047459	0.0176117	2.69475	0.0183771	17.0926	0.475
CD62L-_myeloid_Dendritic_Cell_Absolute_Count	sepsis	Outlier-corrected	NA	NA	NA	NA	17.0926	0.475
CD62L-_plasmacytoid_Dendritic_Cell__Dendritic_Cell	sepsis	Raw	-0.0100609	0.0183186	-0.549218	0.589605	25.4959	0.208
CD62L-_plasmacytoid_Dendritic_Cell__Dendritic_Cell	sepsis	Outlier-corrected	NA	NA	NA	NA	25.4959	0.208
CD62L-_plasmacytoid_Dendritic_Cell_Absolute_Count	sepsis	Raw	0.00426329	0.0211375	0.201693	0.842194	24.7874	0.31
CD62L-_plasmacytoid_Dendritic_Cell_Absolute_Count	sepsis	Outlier-corrected	NA	NA	NA	NA	24.7874	0.31
CD62L_on_CD62L+_Dendritic_Cell	sepsis	Raw	0.0317832	0.0148166	2.14511	0.0458375	10.035	0.971
CD62L_on_CD62L+_Dendritic_Cell	sepsis	Outlier-corrected	NA	NA	NA	NA	10.035	0.971
CD62L_on_CD62L+_myeloid_Dendritic_Cell	sepsis	Raw	-0.00765139	0.0459791	-0.16641	0.872539	25.0102	0.034
CD62L_on_CD62L+_myeloid_Dendritic_Cell	sepsis	Outlier-corrected	-0.0548099	0.0449096	-1.22045	0.268079	25.0102	0.034
CD62L_on_CD62L+_plasmacytoid_Dendritic_Cell	sepsis	Raw	-0.049232	0.0250812	-1.9629	0.07544	19.3232	0.21
CD62L_on_CD62L+_plasmacytoid_Dendritic_Cell	sepsis	Outlier-corrected	NA	NA	NA	NA	19.3232	0.21
CD62L_on_granulocyte	sepsis	Raw	0.00758971	0.0292319	0.259638	0.799544	17.6181	0.265
CD62L_on_granulocyte	sepsis	Outlier-corrected	NA	NA	NA	NA	17.6181	0.265
CD62L_on_monocyte	sepsis	Raw	-0.00998554	0.0145495	-0.686314	0.500024	29.4077	0.196
CD62L_on_monocyte	sepsis	Outlier-corrected	NA	NA	NA	NA	29.4077	0.196
CD64_on_CD14-_CD16-	sepsis	Raw	-0.0189564	0.01237	-1.53245	0.14623	9.10933	0.913
CD64_on_CD14-_CD16-	sepsis	Outlier-corrected	NA	NA	NA	NA	9.10933	0.913
CD64_on_CD14-_CD16+_monocyte	sepsis	Raw	-0.0105742	0.0282884	-0.3738	0.713784	20.3879	0.277
CD64_on_CD14-_CD16+_monocyte	sepsis	Outlier-corrected	NA	NA	NA	NA	20.3879	0.277
CD64_on_CD14+_CD16-_monocyte	sepsis	Raw	-0.0040304	0.00565019	-0.713321	0.482253	21.4031	0.785
CD64_on_CD14+_CD16-_monocyte	sepsis	Outlier-corrected	NA	NA	NA	NA	21.4031	0.785
CD64_on_CD14+_CD16+_monocyte	sepsis	Raw	-0.00661366	0.0202607	-0.326428	0.748085	21.9682	0.324
CD64_on_CD14+_CD16+_monocyte	sepsis	Outlier-corrected	NA	NA	NA	NA	21.9682	0.324
CD64_on_monocyte	sepsis	Raw	-0.0114162	0.0114879	-0.993753	0.331656	19.191	0.672
CD64_on_monocyte	sepsis	Outlier-corrected	NA	NA	NA	NA	19.191	0.672
CD66b_on_CD66b++_myeloid_cell	sepsis	Raw	-0.00803672	0.0179173	-0.448546	0.658833	35.9284	0.04
CD66b_on_CD66b++_myeloid_cell	sepsis	Outlier-corrected	NA	NA	NA	NA	35.9284	0.04
CD66b_on_Granulocytic_Myeloid-Derived_Suppressor_Cells	sepsis	Raw	-0.00982201	0.0165784	-0.592457	0.564542	11.224	0.65
CD66b_on_Granulocytic_Myeloid-Derived_Suppressor_Cells	sepsis	Outlier-corrected	NA	NA	NA	NA	11.224	0.65
CD66b++_myeloid_cell_Absolute_Count	sepsis	Raw	-0.0653914	0.0180233	-3.62817	0.00346233	18.4911	0.321
CD66b++_myeloid_cell_Absolute_Count	sepsis	Outlier-corrected	NA	NA	NA	NA	18.4911	0.321
CD8_on_CD28-_CD8+_T_cell	sepsis	Raw	-0.00583429	0.0231704	-0.251799	0.804855	12.3463	0.727
CD8_on_CD28-_CD8+_T_cell	sepsis	Outlier-corrected	NA	NA	NA	NA	12.3463	0.727
CD8_on_CD28+_CD45RA-_CD8+_T_cell	sepsis	Raw	0.0178529	0.0414459	0.430752	0.674968	22.8451	0.062
CD8_on_CD28+_CD45RA-_CD8+_T_cell	sepsis	Outlier-corrected	NA	NA	NA	NA	22.8451	0.062
CD8_on_CD28+_CD45RA+_CD8+_T_cell	sepsis	Raw	0.0363485	0.0132545	2.74236	0.0151166	13.519	0.734
CD8_on_CD28+_CD45RA+_CD8+_T_cell	sepsis	Outlier-corrected	NA	NA	NA	NA	13.519	0.734
CD8_on_CD39+_CD8+_T_cell	sepsis	Raw	-0.0134255	0.0244268	-0.549624	0.590168	24.8631	0.155
CD8_on_CD39+_CD8+_T_cell	sepsis	Outlier-corrected	NA	NA	NA	NA	24.8631	0.155
CD8_on_CD8+_T_cell	sepsis	Raw	-0.0254267	0.0212844	-1.19462	0.246212	35.278	0.052
CD8_on_CD8+_T_cell	sepsis	Outlier-corrected	NA	NA	NA	NA	35.278	0.052
CD8_on_Central_Memory_CD8+_T_cell	sepsis	Raw	-0.0550956	0.0300461	-1.8337	0.0965892	22.3606	0.09
CD8_on_Central_Memory_CD8+_T_cell	sepsis	Outlier-corrected	NA	NA	NA	NA	22.3606	0.09
CD8_on_Effector_Memory_CD8+_T_cell	sepsis	Raw	-0.0174426	0.0205552	-0.848575	0.406682	26.127	0.227
CD8_on_Effector_Memory_CD8+_T_cell	sepsis	Outlier-corrected	NA	NA	NA	NA	26.127	0.227
CD8_on_HLA_DR+_CD8+_T_cell	sepsis	Raw	-0.0209456	0.0135939	-1.54081	0.141771	17.2258	0.573
CD8_on_HLA_DR+_CD8+_T_cell	sepsis	Outlier-corrected	NA	NA	NA	NA	17.2258	0.573
CD8_on_naive_CD8+_T_cell	sepsis	Raw	0.0405495	0.0301212	1.34621	0.201241	23.0775	0.128
CD8_on_naive_CD8+_T_cell	sepsis	Outlier-corrected	NA	NA	NA	NA	23.0775	0.128
CD8_on_Natural_Killer_T	sepsis	Raw	0.0335945	0.0127722	2.63029	0.0219638	5.0239	0.983
CD8_on_Natural_Killer_T	sepsis	Outlier-corrected	NA	NA	NA	NA	5.0239	0.983
CD8_on_Terminally_Differentiated_CD8+_T_cell	sepsis	Raw	-0.00206702	0.0239018	-0.0864796	0.932229	20.4731	0.305
CD8_on_Terminally_Differentiated_CD8+_T_cell	sepsis	Outlier-corrected	NA	NA	NA	NA	20.4731	0.305
CD8+_and_CD8dim_T_cell__leukocyte	sepsis	Raw	0.0262495	0.0333699	0.786621	0.445607	17.1322	0.357
CD8+_and_CD8dim_T_cell__leukocyte	sepsis	Outlier-corrected	NA	NA	NA	NA	17.1322	0.357
CD8+_Natural_Killer_T__lymphocyte	sepsis	Raw	-0.0100353	0.0196908	-0.509646	0.615877	17.2506	0.732
CD8+_Natural_Killer_T__lymphocyte	sepsis	Outlier-corrected	NA	NA	NA	NA	17.2506	0.732
CD8+_Natural_Killer_T__T_cell	sepsis	Raw	0.00145236	0.0177328	0.0819024	0.9355	16.3198	0.832
CD8+_Natural_Killer_T__T_cell	sepsis	Outlier-corrected	NA	NA	NA	NA	16.3198	0.832
CD8+_Natural_Killer_T_Absolute_Count	sepsis	Raw	-0.00289462	0.0196296	-0.147462	0.884174	19.0244	0.645
CD8+_Natural_Killer_T_Absolute_Count	sepsis	Outlier-corrected	NA	NA	NA	NA	19.0244	0.645
CD8+_T_cell__leukocyte	sepsis	Raw	0.0368359	0.0279586	1.31752	0.210414	16.4032	0.394
CD8+_T_cell__leukocyte	sepsis	Outlier-corrected	NA	NA	NA	NA	16.4032	0.394
CD8+_T_cell__T_cell	sepsis	Raw	-0.0056558	0.0195861	-0.288766	0.776468	16.1566	0.585
CD8+_T_cell__T_cell	sepsis	Outlier-corrected	NA	NA	NA	NA	16.1566	0.585
CD8+_T_cell_Absolute_Count	sepsis	Raw	-0.00954628	0.0121209	-0.787591	0.440651	17.9325	0.708
CD8+_T_cell_Absolute_Count	sepsis	Outlier-corrected	NA	NA	NA	NA	17.9325	0.708
CD80_on_CD62L+_myeloid_Dendritic_Cell	sepsis	Raw	-0.0217763	0.0147015	-1.48123	0.152727	20.5678	0.659
CD80_on_CD62L+_myeloid_Dendritic_Cell	sepsis	Outlier-corrected	NA	NA	NA	NA	20.5678	0.659
CD80_on_CD62L+_plasmacytoid_Dendritic_Cell	sepsis	Raw	-0.00274809	0.0173404	-0.158479	0.876062	25.3733	0.151
CD80_on_CD62L+_plasmacytoid_Dendritic_Cell	sepsis	Outlier-corrected	NA	NA	NA	NA	25.3733	0.151
CD80_on_granulocyte	sepsis	Raw	-0.0222961	0.0165422	-1.34783	0.188914	34.1431	0.272
CD80_on_granulocyte	sepsis	Outlier-corrected	NA	NA	NA	NA	34.1431	0.272
CD80_on_monocyte	sepsis	Raw	-0.0197732	0.018167	-1.08842	0.292535	15.4546	0.628
CD80_on_monocyte	sepsis	Outlier-corrected	NA	NA	NA	NA	15.4546	0.628
CD80_on_myeloid_Dendritic_Cell	sepsis	Raw	0.0224816	0.0176642	1.27272	0.215831	26.3125	0.402
CD80_on_myeloid_Dendritic_Cell	sepsis	Outlier-corrected	NA	NA	NA	NA	26.3125	0.402
CD80_on_plasmacytoid_Dendritic_Cell	sepsis	Raw	-0.00974255	0.0178967	-0.544376	0.594183	22.6738	0.181
CD80_on_plasmacytoid_Dendritic_Cell	sepsis	Outlier-corrected	NA	NA	NA	NA	22.6738	0.181
CD86_on_CD62L+_myeloid_Dendritic_Cell	sepsis	Raw	0.0512031	0.0183859	2.78492	0.0146074	11.045	0.801
CD86_on_CD62L+_myeloid_Dendritic_Cell	sepsis	Outlier-corrected	NA	NA	NA	NA	11.045	0.801
CD86_on_granulocyte	sepsis	Raw	0.0348206	0.0247944	1.40437	0.180574	22.7102	0.238
CD86_on_granulocyte	sepsis	Outlier-corrected	NA	NA	NA	NA	22.7102	0.238
CD86_on_monocyte	sepsis	Raw	-0.00513834	0.0137516	-0.373653	0.71426	11.1771	0.757
CD86_on_monocyte	sepsis	Outlier-corrected	NA	NA	NA	NA	11.1771	0.757
CD86_on_myeloid_Dendritic_Cell	sepsis	Raw	0.0460957	0.0205747	2.2404	0.0387118	20.6251	0.406
CD86_on_myeloid_Dendritic_Cell	sepsis	Outlier-corrected	NA	NA	NA	NA	20.6251	0.406
CD86+_myeloid_Dendritic_Cell__Dendritic_Cell	sepsis	Raw	0.0365659	0.0154455	2.36742	0.0281077	37.5165	0.047
CD86+_myeloid_Dendritic_Cell__Dendritic_Cell	sepsis	Outlier-corrected	NA	NA	NA	NA	37.5165	0.047
CD86+_myeloid_Dendritic_Cell_Absolute_Count	sepsis	Raw	0.0222842	0.0201989	1.10324	0.283701	44.5484	0.013
CD86+_myeloid_Dendritic_Cell_Absolute_Count	sepsis	Outlier-corrected	-0.00378746	0.022565	-0.167847	0.868575	44.5484	0.013
CD86+_plasmacytoid_Dendritic_Cell__Dendritic_Cell	sepsis	Raw	-0.00695739	0.027307	-0.254784	0.801947	26.5443	0.137
CD86+_plasmacytoid_Dendritic_Cell__Dendritic_Cell	sepsis	Outlier-corrected	NA	NA	NA	NA	26.5443	0.137
CD86+_plasmacytoid_Dendritic_Cell_Absolute_Count	sepsis	Raw	-0.00786463	0.0183294	-0.429071	0.673593	11.5002	0.877
CD86+_plasmacytoid_Dendritic_Cell_Absolute_Count	sepsis	Outlier-corrected	NA	NA	NA	NA	11.5002	0.877
CD8dim_Natural_Killer_T__lymphocyte	sepsis	Raw	-0.021821	0.0191824	-1.13756	0.267544	25.0205	0.428
CD8dim_Natural_Killer_T__lymphocyte	sepsis	Outlier-corrected	NA	NA	NA	NA	25.0205	0.428
CD8dim_Natural_Killer_T__T_cell	sepsis	Raw	-0.012829	0.0204711	-0.626686	0.538733	20.4608	0.455
CD8dim_Natural_Killer_T__T_cell	sepsis	Outlier-corrected	NA	NA	NA	NA	20.4608	0.455
CD8dim_Natural_Killer_T_Absolute_Count	sepsis	Raw	-0.0036769	0.0207424	-0.177265	0.860788	31.0148	0.247
CD8dim_Natural_Killer_T_Absolute_Count	sepsis	Outlier-corrected	NA	NA	NA	NA	31.0148	0.247
CD8dim_T_cell__leukocyte	sepsis	Raw	7.44632e-05	0.0151362	0.00491954	0.996156	8.5252	0.86
CD8dim_T_cell__leukocyte	sepsis	Outlier-corrected	NA	NA	NA	NA	8.5252	0.86
CD8dim_T_cell__T_cell	sepsis	Raw	0.0281206	0.0223304	1.2593	0.230065	10.1765	0.785
CD8dim_T_cell__T_cell	sepsis	Outlier-corrected	NA	NA	NA	NA	10.1765	0.785
CD8dim_T_cell_Absolute_Count	sepsis	Raw	0.0155786	0.0181236	0.859576	0.400209	26.2346	0.285
CD8dim_T_cell_Absolute_Count	sepsis	Outlier-corrected	NA	NA	NA	NA	26.2346	0.285
Central_Memory_CD4-CD8-_T_cell__CD4-CD8-_T_cell	sepsis	Raw	0.0125726	0.019609	0.641162	0.532558	15.3537	0.468
Central_Memory_CD4-CD8-_T_cell__CD4-CD8-_T_cell	sepsis	Outlier-corrected	NA	NA	NA	NA	15.3537	0.468
Central_Memory_CD4-CD8-_T_cell__T_cell	sepsis	Raw	0.0370572	0.019089	1.94128	0.0782705	18.4599	0.286
Central_Memory_CD4-CD8-_T_cell__T_cell	sepsis	Outlier-corrected	NA	NA	NA	NA	18.4599	0.286
Central_Memory_CD4+_T_cell__CD4+_T_cell	sepsis	Raw	-0.00397968	0.00714058	-0.557334	0.582066	23.5232	0.755
Central_Memory_CD4+_T_cell__CD4+_T_cell	sepsis	Outlier-corrected	NA	NA	NA	NA	23.5232	0.755
Central_Memory_CD4+_T_cell__T_cell	sepsis	Raw	0.00818099	0.0255098	0.320699	0.752132	22.5666	0.329
Central_Memory_CD4+_T_cell__T_cell	sepsis	Outlier-corrected	NA	NA	NA	NA	22.5666	0.329
Central_Memory_CD4+_T_cell_Absolute_Count	sepsis	Raw	-0.000408134	0.0228443	-0.0178659	0.985923	31.2476	0.135
Central_Memory_CD4+_T_cell_Absolute_Count	sepsis	Outlier-corrected	NA	NA	NA	NA	31.2476	0.135
Central_Memory_CD8+_T_cell__CD8+_T_cell	sepsis	Raw	-0.0370206	0.0228269	-1.62179	0.116913	35.5479	0.197
Central_Memory_CD8+_T_cell__CD8+_T_cell	sepsis	Outlier-corrected	NA	NA	NA	NA	35.5479	0.197
Central_Memory_CD8+_T_cell__T_cell	sepsis	Raw	0.0293427	0.0232129	1.26407	0.221494	18.3878	0.617
Central_Memory_CD8+_T_cell__T_cell	sepsis	Outlier-corrected	NA	NA	NA	NA	18.3878	0.617
Central_Memory_CD8+_T_cell_Absolute_Count	sepsis	Raw	0.00111614	0.0262864	0.0424608	0.966514	35.0905	0.076
Central_Memory_CD8+_T_cell_Absolute_Count	sepsis	Outlier-corrected	NA	NA	NA	NA	35.0905	0.076
CX3CR1_on_CD14-_CD16-	sepsis	Raw	0.00446121	0.00698116	0.639036	0.537161	2.88078	0.997
CX3CR1_on_CD14-_CD16-	sepsis	Outlier-corrected	NA	NA	NA	NA	2.88078	0.997
CX3CR1_on_CD14-_CD16+_monocyte	sepsis	Raw	0.0281902	0.0186962	1.5078	0.152377	11.6677	0.808
CX3CR1_on_CD14-_CD16+_monocyte	sepsis	Outlier-corrected	NA	NA	NA	NA	11.6677	0.808
CX3CR1_on_CD14+_CD16-_monocyte	sepsis	Raw	0.00983313	0.0146906	0.66935	0.511768	16.219	0.684
CX3CR1_on_CD14+_CD16-_monocyte	sepsis	Outlier-corrected	NA	NA	NA	NA	16.219	0.684
CX3CR1_on_CD14+_CD16+_monocyte	sepsis	Raw	-0.0165741	0.0127317	-1.30179	0.203596	30.0627	0.486
CX3CR1_on_CD14+_CD16+_monocyte	sepsis	Outlier-corrected	NA	NA	NA	NA	30.0627	0.486
CX3CR1_on_monocyte	sepsis	Raw	0.0165964	0.018307	0.906561	0.37731	16.8179	0.594
CX3CR1_on_monocyte	sepsis	Outlier-corrected	NA	NA	NA	NA	16.8179	0.594
Dendritic_Cell_Absolute_Count	sepsis	Raw	0.0479423	0.028879	1.66011	0.120807	28.1128	0.116
Dendritic_Cell_Absolute_Count	sepsis	Outlier-corrected	NA	NA	NA	NA	28.1128	0.116
Effector_Memory_CD4-CD8-_T_cell__CD4-CD8-_T_cell	sepsis	Raw	-0.00537122	0.00629964	-0.852623	0.403488	10.5123	0.979
Effector_Memory_CD4-CD8-_T_cell__CD4-CD8-_T_cell	sepsis	Outlier-corrected	NA	NA	NA	NA	10.5123	0.979
Effector_Memory_CD4-CD8-_T_cell__T_cell	sepsis	Raw	0.0088278	0.0139248	0.633964	0.533288	10.8279	0.968
Effector_Memory_CD4-CD8-_T_cell__T_cell	sepsis	Outlier-corrected	NA	NA	NA	NA	10.8279	0.968
Effector_Memory_CD4-CD8-_T_cell_Absolute_Count	sepsis	Raw	0.00360755	0.0279425	0.129106	0.898789	25.3989	0.161
Effector_Memory_CD4-CD8-_T_cell_Absolute_Count	sepsis	Outlier-corrected	NA	NA	NA	NA	25.3989	0.161
Effector_Memory_CD4+_T_cell__CD4+_T_cell	sepsis	Raw	-0.0251496	0.010668	-2.35748	0.0281791	13.6487	0.929
Effector_Memory_CD4+_T_cell__CD4+_T_cell	sepsis	Outlier-corrected	NA	NA	NA	NA	13.6487	0.929
Effector_Memory_CD4+_T_cell__T_cell	sepsis	Raw	0.0194226	0.0192491	1.00901	0.332881	12.1888	0.652
Effector_Memory_CD4+_T_cell__T_cell	sepsis	Outlier-corrected	NA	NA	NA	NA	12.1888	0.652
Effector_Memory_CD4+_T_cell_Absolute_Count	sepsis	Raw	-0.00527028	0.0141348	-0.372859	0.713608	25.3519	0.252
Effector_Memory_CD4+_T_cell_Absolute_Count	sepsis	Outlier-corrected	NA	NA	NA	NA	25.3519	0.252
Effector_Memory_CD8+_T_cell__CD8+_T_cell	sepsis	Raw	-0.00594317	0.0106943	-0.555735	0.585234	18.5672	0.586
Effector_Memory_CD8+_T_cell__CD8+_T_cell	sepsis	Outlier-corrected	NA	NA	NA	NA	18.5672	0.586
Effector_Memory_CD8+_T_cell__T_cell	sepsis	Raw	-0.0372297	0.0125158	-2.97463	0.0206716	5.59706	0.762
Effector_Memory_CD8+_T_cell__T_cell	sepsis	Outlier-corrected	NA	NA	NA	NA	5.59706	0.762
Effector_Memory_CD8+_T_cell_Absolute_Count	sepsis	Raw	-0.0156805	0.0101351	-1.54715	0.138322	11.2626	0.958
Effector_Memory_CD8+_T_cell_Absolute_Count	sepsis	Outlier-corrected	NA	NA	NA	NA	11.2626	0.958
FSC-A_on_B_cell	sepsis	Raw	-0.0242146	0.0195776	-1.23685	0.232956	13.6721	0.777
FSC-A_on_B_cell	sepsis	Outlier-corrected	NA	NA	NA	NA	13.6721	0.777
FSC-A_on_CD14+_monocyte	sepsis	Raw	0.000431773	0.0198596	0.0217413	0.982941	22.5502	0.186
FSC-A_on_CD14+_monocyte	sepsis	Outlier-corrected	NA	NA	NA	NA	22.5502	0.186
FSC-A_on_CD4+_T_cell	sepsis	Raw	-0.0253706	0.0221903	-1.14332	0.270824	30.2242	0.042
FSC-A_on_CD4+_T_cell	sepsis	Outlier-corrected	NA	NA	NA	NA	30.2242	0.042
FSC-A_on_CD8+_T_cell	sepsis	Raw	-0.0379033	0.0253669	-1.4942	0.154581	23.061	0.262
FSC-A_on_CD8+_T_cell	sepsis	Outlier-corrected	NA	NA	NA	NA	23.061	0.262
FSC-A_on_granulocyte	sepsis	Raw	-0.0324863	0.0223755	-1.45187	0.165864	19.2382	0.396
FSC-A_on_granulocyte	sepsis	Outlier-corrected	NA	NA	NA	NA	19.2382	0.396
FSC-A_on_HLA_DR+_CD4+_T_cell	sepsis	Raw	0.0269613	0.0236961	1.1378	0.273054	28.2383	0.075
FSC-A_on_HLA_DR+_CD4+_T_cell	sepsis	Outlier-corrected	NA	NA	NA	NA	28.2383	0.075
FSC-A_on_HLA_DR+_CD8+_T_cell	sepsis	Raw	-0.00777527	0.0174166	-0.446429	0.663948	15.5922	0.329
FSC-A_on_HLA_DR+_CD8+_T_cell	sepsis	Outlier-corrected	NA	NA	NA	NA	15.5922	0.329
FSC-A_on_HLA_DR+_Natural_Killer	sepsis	Raw	-0.0314799	0.0128136	-2.45676	0.0250659	29.0529	0.177
FSC-A_on_HLA_DR+_Natural_Killer	sepsis	Outlier-corrected	NA	NA	NA	NA	29.0529	0.177
FSC-A_on_HLA_DR+_T_cell	sepsis	Raw	-0.00980357	0.0261259	-0.375243	0.713103	41.5484	0.005
FSC-A_on_HLA_DR+_T_cell	sepsis	Outlier-corrected	-0.0348709	0.0228243	-1.5278	0.150522	41.5484	0.005
FSC-A_on_lymphocyte	sepsis	Raw	-0.0349339	0.0241934	-1.44394	0.182649	16.6336	0.248
FSC-A_on_lymphocyte	sepsis	Outlier-corrected	NA	NA	NA	NA	16.6336	0.248
FSC-A_on_monocyte	sepsis	Raw	-0.0131613	0.0127874	-1.02924	0.319679	38.503	0.285
FSC-A_on_monocyte	sepsis	Outlier-corrected	NA	NA	NA	NA	38.503	0.285
FSC-A_on_myeloid_Dendritic_Cell	sepsis	Raw	-0.00713808	0.0118017	-0.604834	0.552445	33.5373	0.219
FSC-A_on_myeloid_Dendritic_Cell	sepsis	Outlier-corrected	NA	NA	NA	NA	33.5373	0.219
FSC-A_on_Natural_Killer	sepsis	Raw	0.0158252	0.0197006	0.803285	0.434355	19.6057	0.329
FSC-A_on_Natural_Killer	sepsis	Outlier-corrected	NA	NA	NA	NA	19.6057	0.329
FSC-A_on_Natural_Killer_T	sepsis	Raw	-0.0375247	0.0253756	-1.47877	0.158618	17.4177	0.532
FSC-A_on_Natural_Killer_T	sepsis	Outlier-corrected	NA	NA	NA	NA	17.4177	0.532
FSC-A_on_plasmacytoid_Dendritic_Cell	sepsis	Raw	-0.0228784	0.0167323	-1.36731	0.186699	31.1318	0.145
FSC-A_on_plasmacytoid_Dendritic_Cell	sepsis	Outlier-corrected	NA	NA	NA	NA	31.1318	0.145
FSC-A_on_T_cell	sepsis	Raw	-0.0118863	0.0209072	-0.568524	0.577113	34.6245	0.029
FSC-A_on_T_cell	sepsis	Outlier-corrected	NA	NA	NA	NA	34.6245	0.029
Granulocyte__leukocyte	sepsis	Raw	-0.03707	0.0210108	-1.76433	0.0909561	33.8615	0.136
Granulocyte__leukocyte	sepsis	Outlier-corrected	NA	NA	NA	NA	33.8615	0.136
Granulocyte_Absolute_Count	sepsis	Raw	0.0104244	0.0203297	0.512765	0.613733	29.5612	0.224
Granulocyte_Absolute_Count	sepsis	Outlier-corrected	NA	NA	NA	NA	29.5612	0.224
Granulocytic_Myeloid-Derived_Suppressor_Cells_Absolute_Count	sepsis	Raw	-0.0137867	0.0181777	-0.758442	0.459213	25.7705	0.165
Granulocytic_Myeloid-Derived_Suppressor_Cells_Absolute_Count	sepsis	Outlier-corrected	NA	NA	NA	NA	25.7705	0.165
Hematopoietic_Stem_Cell_Absolute_Count	sepsis	Raw	-0.026693	0.0135077	-1.97613	0.0697547	11.6125	0.678
Hematopoietic_Stem_Cell_Absolute_Count	sepsis	Outlier-corrected	NA	NA	NA	NA	11.6125	0.678
HLA_DR_on_B_cell	sepsis	Raw	0.00538327	0.0168313	0.319838	0.753503	34.2319	0.045
HLA_DR_on_B_cell	sepsis	Outlier-corrected	-0.0194337	0.0182313	-1.06596	0.304482	34.2319	0.045
HLA_DR_on_CD14-_CD16-	sepsis	Raw	0.0014618	0.00250231	0.584179	0.565632	40.5601	0.548
HLA_DR_on_CD14-_CD16-	sepsis	Outlier-corrected	NA	NA	NA	NA	40.5601	0.548
HLA_DR_on_CD14-_CD16+_monocyte	sepsis	Raw	0.00329173	0.0275508	0.119479	0.907262	21.9021	0.062
HLA_DR_on_CD14-_CD16+_monocyte	sepsis	Outlier-corrected	NA	NA	NA	NA	21.9021	0.062
HLA_DR_on_CD14+_CD16-_monocyte	sepsis	Raw	-0.00628649	0.013254	-0.474309	0.64211	14.409	0.683
HLA_DR_on_CD14+_CD16-_monocyte	sepsis	Outlier-corrected	NA	NA	NA	NA	14.409	0.683
HLA_DR_on_CD14+_CD16+_monocyte	sepsis	Raw	-0.00444162	0.010941	-0.405962	0.691373	19.9984	0.269
HLA_DR_on_CD14+_CD16+_monocyte	sepsis	Outlier-corrected	NA	NA	NA	NA	19.9984	0.269
HLA_DR_on_CD14+_monocyte	sepsis	Raw	-0.010884	0.0123988	-0.877823	0.394855	13.0876	0.721
HLA_DR_on_CD14+_monocyte	sepsis	Outlier-corrected	NA	NA	NA	NA	13.0876	0.721
HLA_DR_on_CD33-_HLA_DR+	sepsis	Raw	-0.000658582	0.0168434	-0.0391004	0.969769	16.2541	0.195
HLA_DR_on_CD33-_HLA_DR+	sepsis	Outlier-corrected	NA	NA	NA	NA	16.2541	0.195
HLA_DR_on_CD33+_HLA_DR+_CD14-	sepsis	Raw	0.0081273	0.00936816	0.867545	0.397062	18.8633	0.556
HLA_DR_on_CD33+_HLA_DR+_CD14-	sepsis	Outlier-corrected	NA	NA	NA	NA	18.8633	0.556
HLA_DR_on_CD33+_HLA_DR+_CD14dim	sepsis	Raw	-0.00505019	0.0224956	-0.224497	0.8254	32.8982	0.027
HLA_DR_on_CD33+_HLA_DR+_CD14dim	sepsis	Outlier-corrected	NA	NA	NA	NA	32.8982	0.027
HLA_DR_on_CD33dim_HLA_DR+_CD11b-	sepsis	Raw	0.0115654	0.0141042	0.819996	0.426998	13.9585	0.523
HLA_DR_on_CD33dim_HLA_DR+_CD11b-	sepsis	Outlier-corrected	NA	NA	NA	NA	13.9585	0.523
HLA_DR_on_CD33dim_HLA_DR+_CD11b+	sepsis	Raw	-0.00689414	0.00826998	-0.833634	0.414333	17.7358	0.737
HLA_DR_on_CD33dim_HLA_DR+_CD11b+	sepsis	Outlier-corrected	NA	NA	NA	NA	17.7358	0.737
HLA_DR_on_Dendritic_Cell	sepsis	Raw	-0.010692	0.0176555	-0.605589	0.555213	28.7883	0.063
HLA_DR_on_Dendritic_Cell	sepsis	Outlier-corrected	NA	NA	NA	NA	28.7883	0.063
HLA_DR_on_Hematopoietic_Stem_Cell	sepsis	Raw	-0.00219625	0.0140454	-0.156368	0.877585	20.9646	0.366
HLA_DR_on_Hematopoietic_Stem_Cell	sepsis	Outlier-corrected	NA	NA	NA	NA	20.9646	0.366
HLA_DR_on_HLA_DR+_CD4+_T_cell	sepsis	Raw	0.00667911	0.0179939	0.371188	0.715367	9.41368	0.941
HLA_DR_on_HLA_DR+_CD4+_T_cell	sepsis	Outlier-corrected	NA	NA	NA	NA	9.41368	0.941
HLA_DR_on_HLA_DR+_CD8+_T_cell	sepsis	Raw	0.000147077	0.0181959	0.008083	0.993665	8.89558	0.896
HLA_DR_on_HLA_DR+_CD8+_T_cell	sepsis	Outlier-corrected	NA	NA	NA	NA	8.89558	0.896
HLA_DR_on_HLA_DR+_Natural_Killer	sepsis	Raw	-0.00316435	0.00170765	-1.85305	0.0794726	755.671	0.486
HLA_DR_on_HLA_DR+_Natural_Killer	sepsis	Outlier-corrected	NA	NA	NA	NA	755.671	0.486
HLA_DR_on_HLA_DR+_T_cell	sepsis	Raw	-0.0018839	0.0191843	-0.0982	0.923166	10.5872	0.812
HLA_DR_on_HLA_DR+_T_cell	sepsis	Outlier-corrected	NA	NA	NA	NA	10.5872	0.812
HLA_DR_on_monocyte	sepsis	Raw	-0.00967647	0.0188501	-0.513336	0.616328	22.0131	0.18
HLA_DR_on_monocyte	sepsis	Outlier-corrected	NA	NA	NA	NA	22.0131	0.18
HLA_DR_on_myeloid_Dendritic_Cell	sepsis	Raw	-0.0335213	0.01459	-2.29755	0.0375239	25.091	0.136
HLA_DR_on_myeloid_Dendritic_Cell	sepsis	Outlier-corrected	NA	NA	NA	NA	25.091	0.136
HLA_DR_on_plasmacytoid_Dendritic_Cell	sepsis	Raw	-0.00182063	0.0124719	-0.145979	0.885561	33.09	0.061
HLA_DR_on_plasmacytoid_Dendritic_Cell	sepsis	Outlier-corrected	NA	NA	NA	NA	33.09	0.061
HLA_DR+_CD4+_T_cell__lymphocyte	sepsis	Raw	0.0207026	0.021777	0.950665	0.354366	18.519	0.543
HLA_DR+_CD4+_T_cell__lymphocyte	sepsis	Outlier-corrected	NA	NA	NA	NA	18.519	0.543
HLA_DR+_CD4+_T_cell__T_cell	sepsis	Raw	0.0204545	0.0190452	1.074	0.294461	20.1316	0.698
HLA_DR+_CD4+_T_cell__T_cell	sepsis	Outlier-corrected	NA	NA	NA	NA	20.1316	0.698
HLA_DR+_CD4+_T_cell_Absolute_Count	sepsis	Raw	0.0101893	0.0195412	0.521428	0.608094	30.8858	0.085
HLA_DR+_CD4+_T_cell_Absolute_Count	sepsis	Outlier-corrected	NA	NA	NA	NA	30.8858	0.085
HLA_DR+_CD8+_T_cell__lymphocyte	sepsis	Raw	0.00569519	0.0160443	0.354967	0.725849	22.2353	0.661
HLA_DR+_CD8+_T_cell__lymphocyte	sepsis	Outlier-corrected	NA	NA	NA	NA	22.2353	0.661
HLA_DR+_CD8+_T_cell__T_cell	sepsis	Raw	0.00569042	0.0141865	0.401116	0.692204	26.2152	0.383
HLA_DR+_CD8+_T_cell__T_cell	sepsis	Outlier-corrected	NA	NA	NA	NA	26.2152	0.383
HLA_DR+_CD8+_T_cell_Absolute_Count	sepsis	Raw	0.0128147	0.0109439	1.17094	0.251153	26.1307	0.739
HLA_DR+_CD8+_T_cell_Absolute_Count	sepsis	Outlier-corrected	NA	NA	NA	NA	26.1307	0.739
HLA_DR+_Natural_Killer___CD3-_lymphocyte	sepsis	Raw	-0.030451	0.0247564	-1.23003	0.23763	34.1945	0.082
HLA_DR+_Natural_Killer___CD3-_lymphocyte	sepsis	Outlier-corrected	NA	NA	NA	NA	34.1945	0.082
HLA_DR+_Natural_Killer__Natural_Killer	sepsis	Raw	-0.0397563	0.0257443	-1.54428	0.143354	38.0891	0.014
HLA_DR+_Natural_Killer__Natural_Killer	sepsis	Outlier-corrected	-0.0272247	0.0193987	-1.40343	0.18228	38.0891	0.014
HLA_DR+_Natural_Killer_Absolute_Count	sepsis	Raw	-0.0647318	0.0220495	-2.93575	0.0108476	17.5586	0.438
HLA_DR+_Natural_Killer_Absolute_Count	sepsis	Outlier-corrected	NA	NA	NA	NA	17.5586	0.438
HLA_DR+_T_cell_Absolute_Count	sepsis	Raw	0.00882704	0.0122797	0.718832	0.47891	24.882	0.615
HLA_DR+_T_cell_Absolute_Count	sepsis	Outlier-corrected	NA	NA	NA	NA	24.882	0.615
HLA_DR+_T_cell_lymphocyte	sepsis	Raw	0.0131282	0.012286	1.06855	0.295483	26.3581	0.488
HLA_DR+_T_cell_lymphocyte	sepsis	Outlier-corrected	NA	NA	NA	NA	26.3581	0.488
HLA_DR+_T_cell_T_cell	sepsis	Raw	0.00410034	0.0110656	0.370548	0.713578	30.7407	0.538
HLA_DR+_T_cell_T_cell	sepsis	Outlier-corrected	NA	NA	NA	NA	30.7407	0.538
HLA_DR++_monocyte__monocyte	sepsis	Raw	-0.000547047	0.0219468	-0.024926	0.980604	12.6272	0.476
HLA_DR++_monocyte__monocyte	sepsis	Outlier-corrected	NA	NA	NA	NA	12.6272	0.476
HLA_DR++_monocyte_Absolute_Count	sepsis	Raw	0.0239642	0.0170136	1.40853	0.176014	19.2786	0.525
HLA_DR++_monocyte_Absolute_Count	sepsis	Outlier-corrected	NA	NA	NA	NA	19.2786	0.525
HVEM_on_CD4+_T_cell	sepsis	Raw	0.00914693	0.0104835	0.872508	0.396683	9.83659	0.906
HVEM_on_CD4+_T_cell	sepsis	Outlier-corrected	NA	NA	NA	NA	9.83659	0.906
HVEM_on_CD45RA-_CD4+_T_cell	sepsis	Raw	-0.0109472	0.0118688	-0.922358	0.37094	11.287	0.828
HVEM_on_CD45RA-_CD4+_T_cell	sepsis	Outlier-corrected	NA	NA	NA	NA	11.287	0.828
HVEM_on_CD8+_T_cell	sepsis	Raw	-0.0141754	0.0218888	-0.647609	0.527026	28.5553	0.06
HVEM_on_CD8+_T_cell	sepsis	Outlier-corrected	NA	NA	NA	NA	28.5553	0.06
HVEM_on_Central_Memory_CD4+_T_cell	sepsis	Raw	-0.0107228	0.0112449	-0.953574	0.356475	13.1863	0.671
HVEM_on_Central_Memory_CD4+_T_cell	sepsis	Outlier-corrected	NA	NA	NA	NA	13.1863	0.671
HVEM_on_Central_Memory_CD8+_T_cell	sepsis	Raw	0.00132768	0.0113941	0.116523	0.908784	14.3693	0.674
HVEM_on_Central_Memory_CD8+_T_cell	sepsis	Outlier-corrected	NA	NA	NA	NA	14.3693	0.674
HVEM_on_Effector_Memory_CD4+_T_cell	sepsis	Raw	0.011641	0.0156015	0.746148	0.465772	19.589	0.442
HVEM_on_Effector_Memory_CD4+_T_cell	sepsis	Outlier-corrected	NA	NA	NA	NA	19.589	0.442
HVEM_on_Effector_Memory_CD8+_T_cell	sepsis	Raw	-0.00379677	0.0112836	-0.336486	0.741495	11.8148	0.738
HVEM_on_Effector_Memory_CD8+_T_cell	sepsis	Outlier-corrected	NA	NA	NA	NA	11.8148	0.738
HVEM_on_naive_CD4+_T_cell	sepsis	Raw	-0.0156199	0.0163189	-0.957169	0.357369	16.2496	0.347
HVEM_on_naive_CD4+_T_cell	sepsis	Outlier-corrected	NA	NA	NA	NA	16.2496	0.347
HVEM_on_naive_CD8+_T_cell	sepsis	Raw	0.0109769	0.0104684	1.04857	0.312141	9.37596	0.883
HVEM_on_naive_CD8+_T_cell	sepsis	Outlier-corrected	NA	NA	NA	NA	9.37596	0.883
HVEM_on_T_cell	sepsis	Raw	0.0138821	0.0118857	1.16797	0.25532	21.1096	0.655
HVEM_on_T_cell	sepsis	Outlier-corrected	NA	NA	NA	NA	21.1096	0.655
HVEM_on_Terminally_Differentiated_CD4+_T_cell	sepsis	Raw	0.00499483	0.011172	0.447085	0.659391	18.2898	0.726
HVEM_on_Terminally_Differentiated_CD4+_T_cell	sepsis	Outlier-corrected	NA	NA	NA	NA	18.2898	0.726
HVEM_on_Terminally_Differentiated_CD8+_T_cell	sepsis	Raw	-0.00404525	0.0113464	-0.356522	0.724699	20.8028	0.676
HVEM_on_Terminally_Differentiated_CD8+_T_cell	sepsis	Outlier-corrected	NA	NA	NA	NA	20.8028	0.676
IgD-_CD24-_B_cell__B_cell	sepsis	Raw	0.00511124	0.0154857	0.330062	0.74624	17.7319	0.426
IgD-_CD24-_B_cell__B_cell	sepsis	Outlier-corrected	NA	NA	NA	NA	17.7319	0.426
IgD-_CD24-_B_cell__lymphocyte	sepsis	Raw	0.0347502	0.015603	2.22715	0.0375856	17.5125	0.751
IgD-_CD24-_B_cell__lymphocyte	sepsis	Outlier-corrected	NA	NA	NA	NA	17.5125	0.751
IgD-_CD24-_B_cell_Absolute_Count	sepsis	Raw	0.0148663	0.0218145	0.681488	0.50668	13.6047	0.651
IgD-_CD24-_B_cell_Absolute_Count	sepsis	Outlier-corrected	NA	NA	NA	NA	13.6047	0.651
IgD-_CD27-_B_cell__B_cell	sepsis	Raw	0.0186266	0.0234113	0.795625	0.441705	12.9284	0.547
IgD-_CD27-_B_cell__B_cell	sepsis	Outlier-corrected	NA	NA	NA	NA	12.9284	0.547
IgD-_CD27-_B_cell__lymphocyte	sepsis	Raw	0.0523412	0.0238077	2.1985	0.0452273	13.5511	0.662
IgD-_CD27-_B_cell__lymphocyte	sepsis	Outlier-corrected	NA	NA	NA	NA	13.5511	0.662
IgD-_CD27-_B_cell_Absolute_Count	sepsis	Raw	0.0336863	0.0245266	1.37346	0.184812	26.6963	0.263
IgD-_CD27-_B_cell_Absolute_Count	sepsis	Outlier-corrected	NA	NA	NA	NA	26.6963	0.263
IgD-_CD38-_B_cell__B_cell	sepsis	Raw	0.0296317	0.0428287	0.691865	0.5086	11.1248	0.365
IgD-_CD38-_B_cell__B_cell	sepsis	Outlier-corrected	NA	NA	NA	NA	11.1248	0.365
IgD-_CD38-_B_cell__lymphocyte	sepsis	Raw	-0.0247663	0.0178929	-1.38414	0.180197	14.952	0.914
IgD-_CD38-_B_cell__lymphocyte	sepsis	Outlier-corrected	NA	NA	NA	NA	14.952	0.914
IgD-_CD38-_B_cell_Absolute_Count	sepsis	Raw	0.057424	0.0363552	1.57953	0.145295	9.84047	0.602
IgD-_CD38-_B_cell_Absolute_Count	sepsis	Outlier-corrected	NA	NA	NA	NA	9.84047	0.602
IgD-_CD38+_B_cell__B_cell	sepsis	Raw	-0.026014	0.0290803	-0.894557	0.392046	10.5457	0.575
IgD-_CD38+_B_cell__B_cell	sepsis	Outlier-corrected	NA	NA	NA	NA	10.5457	0.575
IgD-_CD38+_B_cell__lymphocyte	sepsis	Raw	0.00829541	0.01285	0.645558	0.525903	21.4528	0.5
IgD-_CD38+_B_cell__lymphocyte	sepsis	Outlier-corrected	NA	NA	NA	NA	21.4528	0.5
IgD-_CD38+_B_cell_Absolute_Count	sepsis	Raw	0.00853363	0.0252383	0.338122	0.739957	16.6194	0.486
IgD-_CD38+_B_cell_Absolute_Count	sepsis	Outlier-corrected	NA	NA	NA	NA	16.6194	0.486
IgD-_CD38dim_B_cell__B_cell	sepsis	Raw	-0.0146096	0.0109166	-1.33829	0.19447	19.7886	0.707
IgD-_CD38dim_B_cell__B_cell	sepsis	Outlier-corrected	NA	NA	NA	NA	19.7886	0.707
IgD-_CD38dim_B_cell__lymphocyte	sepsis	Raw	-0.0110035	0.0138499	-0.794485	0.43624	19.6461	0.633
IgD-_CD38dim_B_cell__lymphocyte	sepsis	Outlier-corrected	NA	NA	NA	NA	19.6461	0.633
IgD-_CD38dim_B_cell_Absolute_Count	sepsis	Raw	0.000814365	0.0193681	0.0420467	0.9671	6.9254	0.949
IgD-_CD38dim_B_cell_Absolute_Count	sepsis	Outlier-corrected	NA	NA	NA	NA	6.9254	0.949
IgD_on_IgD+_B_cell	sepsis	Raw	0.0187557	0.0153681	1.22043	0.23805	14.223	0.809
IgD_on_IgD+_B_cell	sepsis	Outlier-corrected	NA	NA	NA	NA	14.223	0.809
IgD_on_IgD+_CD24-_B_cell	sepsis	Raw	0.0122587	0.0182159	0.672965	0.506486	46.7881	0.038
IgD_on_IgD+_CD24-_B_cell	sepsis	Outlier-corrected	NA	NA	NA	NA	46.7881	0.038
IgD_on_IgD+_CD24+_B_cell	sepsis	Raw	-0.0125269	0.0171729	-0.729455	0.474621	28.4286	0.194
IgD_on_IgD+_CD24+_B_cell	sepsis	Outlier-corrected	NA	NA	NA	NA	28.4286	0.194
IgD_on_IgD+_CD38-__B_cell	sepsis	Raw	0.00851361	0.0144918	0.587477	0.562607	19.1119	0.79
IgD_on_IgD+_CD38-__B_cell	sepsis	Outlier-corrected	NA	NA	NA	NA	19.1119	0.79
IgD_on_IgD+_CD38-_unswitched_memory_B_cell	sepsis	Raw	-0.00552023	0.0222894	-0.247662	0.808583	22.9654	0.132
IgD_on_IgD+_CD38-_unswitched_memory_B_cell	sepsis	Outlier-corrected	NA	NA	NA	NA	22.9654	0.132
IgD_on_IgD+_CD38+_B_cell	sepsis	Raw	-0.00828344	0.0127544	-0.649456	0.523433	14.3661	0.897
IgD_on_IgD+_CD38+_B_cell	sepsis	Outlier-corrected	NA	NA	NA	NA	14.3661	0.897
IgD_on_IgD+_CD38dim_B_cell	sepsis	Raw	0.00228165	0.0109056	0.209219	0.836293	21.9715	0.61
IgD_on_IgD+_CD38dim_B_cell	sepsis	Outlier-corrected	NA	NA	NA	NA	21.9715	0.61
IgD_on_transitional_B_cell	sepsis	Raw	-0.023047	0.0147681	-1.56059	0.131191	21.287	0.774
IgD_on_transitional_B_cell	sepsis	Outlier-corrected	NA	NA	NA	NA	21.287	0.774
IgD_on_unswitched_memory_B_cell	sepsis	Raw	0.0078878	0.0142834	0.552234	0.58842	13.4357	0.763
IgD_on_unswitched_memory_B_cell	sepsis	Outlier-corrected	NA	NA	NA	NA	13.4357	0.763
IgD+_B_cell__B_cell	sepsis	Raw	0.00324661	0.0220084	0.147517	0.885393	14.7418	0.383
IgD+_B_cell__B_cell	sepsis	Outlier-corrected	NA	NA	NA	NA	14.7418	0.383
IgD+_B_cell__Lymphocyte	sepsis	Raw	0.00690686	0.011561	0.597428	0.559761	8.14275	0.944
IgD+_B_cell__Lymphocyte	sepsis	Outlier-corrected	NA	NA	NA	NA	8.14275	0.944
IgD+_B_cell_Absolute_Count	sepsis	Raw	0.008315	0.0152561	0.545027	0.594311	22.3755	0.258
IgD+_B_cell_Absolute_Count	sepsis	Outlier-corrected	NA	NA	NA	NA	22.3755	0.258
IgD+_CD24-_B_cell__B_cell	sepsis	Raw	-0.0128636	0.0147448	-0.872415	0.397698	11.7318	0.766
IgD+_CD24-_B_cell__B_cell	sepsis	Outlier-corrected	NA	NA	NA	NA	11.7318	0.766
IgD+_CD24-_B_cell__lymphocyte	sepsis	Raw	-0.00443619	0.019965	-0.222198	0.826531	12.787	0.924
IgD+_CD24-_B_cell__lymphocyte	sepsis	Outlier-corrected	NA	NA	NA	NA	12.787	0.924
IgD+_CD24-_B_cell_Absolute_Count	sepsis	Raw	0.00769718	0.0150381	0.511846	0.615343	31.3979	0.066
IgD+_CD24-_B_cell_Absolute_Count	sepsis	Outlier-corrected	NA	NA	NA	NA	31.3979	0.066
IgD+_CD24+_B_cell__B_cell	sepsis	Raw	-0.0168558	0.0331941	-0.507796	0.620102	15.9307	0.361
IgD+_CD24+_B_cell__B_cell	sepsis	Outlier-corrected	NA	NA	NA	NA	15.9307	0.361
IgD+_CD24+_B_cell__lymphocyte	sepsis	Raw	-0.0653971	0.0266986	-2.44946	0.0306235	9.23702	0.817
IgD+_CD24+_B_cell__lymphocyte	sepsis	Outlier-corrected	NA	NA	NA	NA	9.23702	0.817
IgD+_CD24+_B_cell_Absolute_Count	sepsis	Raw	0.0226077	0.0175756	1.28631	0.213027	13.5664	0.914
IgD+_CD24+_B_cell_Absolute_Count	sepsis	Outlier-corrected	NA	NA	NA	NA	13.5664	0.914
IgD+_CD38-_B_cell__B_cell	sepsis	Raw	-0.029023	0.0188724	-1.53785	0.146375	11.6974	0.757
IgD+_CD38-_B_cell__B_cell	sepsis	Outlier-corrected	NA	NA	NA	NA	11.6974	0.757
IgD+_CD38-_B_cell__lymphocyte	sepsis	Raw	-0.00643147	0.0113709	-0.56561	0.579505	8.32373	0.954
IgD+_CD38-_B_cell__lymphocyte	sepsis	Outlier-corrected	NA	NA	NA	NA	8.32373	0.954
IgD+_CD38-_B_cell_Absolute_Count	sepsis	Raw	-0.0107668	0.0245416	-0.438716	0.66807	10.9794	0.755
IgD+_CD38-_B_cell_Absolute_Count	sepsis	Outlier-corrected	NA	NA	NA	NA	10.9794	0.755
IgD+_CD38+_B_cell__B_cell	sepsis	Raw	-0.00538323	0.0204201	-0.263624	0.795064	33.3616	0.067
IgD+_CD38+_B_cell__B_cell	sepsis	Outlier-corrected	NA	NA	NA	NA	33.3616	0.067
IgD+_CD38+_B_cell__lymphocyte	sepsis	Raw	0.0038643	0.0175344	0.220384	0.827701	27.8108	0.278
IgD+_CD38+_B_cell__lymphocyte	sepsis	Outlier-corrected	NA	NA	NA	NA	27.8108	0.278
IgD+_CD38+_B_cell_Absolute_Count	sepsis	Raw	-0.00339283	0.0121971	-0.278167	0.783084	39.5995	0.118
IgD+_CD38+_B_cell_Absolute_Count	sepsis	Outlier-corrected	NA	NA	NA	NA	39.5995	0.118
IgD+_CD38dim_B_cell__B_cell	sepsis	Raw	0.0541187	0.0269886	2.00524	0.0646669	13.008	0.69
IgD+_CD38dim_B_cell__B_cell	sepsis	Outlier-corrected	NA	NA	NA	NA	13.008	0.69
IgD+_CD38dim_B_cell__lymphocyte	sepsis	Raw	-0.00231488	0.0127309	-0.181831	0.857308	18.7741	0.807
IgD+_CD38dim_B_cell__lymphocyte	sepsis	Outlier-corrected	NA	NA	NA	NA	18.7741	0.807
IgD+_CD38dim_B_cell_Absolute_Count	sepsis	Raw	0.0205402	0.0134946	1.52211	0.143637	33.3098	0.093
IgD+_CD38dim_B_cell_Absolute_Count	sepsis	Outlier-corrected	NA	NA	NA	NA	33.3098	0.093
Immature_Myeloid-Derived_Suppressor_Cells__CD33dim_HLA_DR-_CD66b-	sepsis	Raw	-0.00267055	0.0177502	-0.150451	0.882289	22.8399	0.213
Immature_Myeloid-Derived_Suppressor_Cells__CD33dim_HLA_DR-_CD66b-	sepsis	Outlier-corrected	NA	NA	NA	NA	22.8399	0.213
Immature_Myeloid-Derived_Suppressor_Cells_Absolute_Count	sepsis	Raw	-0.0219415	0.0195165	-1.12425	0.274219	40.8001	0.015
Immature_Myeloid-Derived_Suppressor_Cells_Absolute_Count	sepsis	Outlier-corrected	NA	NA	NA	NA	40.8001	0.015
Leukocyte_Absolute_Count	sepsis	Raw	-0.00892111	0.0143252	-0.622756	0.540149	23.2288	0.453
Leukocyte_Absolute_Count	sepsis	Outlier-corrected	NA	NA	NA	NA	23.2288	0.453
Lymphocyte__leukocyte	sepsis	Raw	0.00338385	0.0200375	0.168876	0.867778	37.3119	0.061
Lymphocyte__leukocyte	sepsis	Outlier-corrected	NA	NA	NA	NA	37.3119	0.061
Lymphocyte_Absolute_Count	sepsis	Raw	-0.0346129	0.0242641	-1.42651	0.174203	23.2935	0.202
Lymphocyte_Absolute_Count	sepsis	Outlier-corrected	NA	NA	NA	NA	23.2935	0.202
Memory_B_cell__B_cell	sepsis	Raw	-0.0228917	0.0185418	-1.2346	0.229445	27.478	0.311
Memory_B_cell__B_cell	sepsis	Outlier-corrected	NA	NA	NA	NA	27.478	0.311
Memory_B_cell__lymphocyte	sepsis	Raw	-0.0049991	0.0104509	-0.47834	0.63735	12.4494	0.959
Memory_B_cell__lymphocyte	sepsis	Outlier-corrected	NA	NA	NA	NA	12.4494	0.959
Memory_B_cell_Absolute_Count	sepsis	Raw	0.00730655	0.0136416	0.535609	0.602015	9.52238	0.815
Memory_B_cell_Absolute_Count	sepsis	Outlier-corrected	NA	NA	NA	NA	9.52238	0.815
Monocyte_Absolute_Count	sepsis	Raw	-0.00417677	0.013668	-0.305587	0.763242	19.5425	0.55
Monocyte_Absolute_Count	sepsis	Outlier-corrected	NA	NA	NA	NA	19.5425	0.55
Monocytic_Myeloid-Derived_Suppressor_Cells_Absolute_Count	sepsis	Raw	0.0670341	0.0134574	4.98119	0.000414661	4.90928	0.956
Monocytic_Myeloid-Derived_Suppressor_Cells_Absolute_Count	sepsis	Outlier-corrected	NA	NA	NA	NA	4.90928	0.956
Myeloid_Dendritic_Cell__Dendritic_Cell	sepsis	Raw	0.0386943	0.0233095	1.66002	0.112509	40.6306	0.028
Myeloid_Dendritic_Cell__Dendritic_Cell	sepsis	Outlier-corrected	0.0468898	0.0212562	2.20593	0.0399007	40.6306	0.028
Myeloid_Dendritic_Cell_Absolute_Count	sepsis	Raw	0.0112589	0.0160917	0.699673	0.49261	37.541	0.087
Myeloid_Dendritic_Cell_Absolute_Count	sepsis	Outlier-corrected	NA	NA	NA	NA	37.541	0.087
Naive-mature_B_cell__B_cell	sepsis	Raw	0.0219086	0.0183239	1.19563	0.244568	25.5204	0.401
Naive-mature_B_cell__B_cell	sepsis	Outlier-corrected	NA	NA	NA	NA	25.5204	0.401
Naive-mature_B_cell__lymphocyte	sepsis	Raw	-0.0259025	0.0297773	-0.869874	0.39469	26.0688	0.246
Naive-mature_B_cell__lymphocyte	sepsis	Outlier-corrected	NA	NA	NA	NA	26.0688	0.246
Naive-mature_B_cell_Absolute_Count	sepsis	Raw	-0.00814808	0.0207371	-0.392923	0.698991	41.6291	0.107
Naive-mature_B_cell_Absolute_Count	sepsis	Outlier-corrected	NA	NA	NA	NA	41.6291	0.107
Naive_CD4-CD8-_T_cell__CD4-CD8-_T_cell	sepsis	Raw	0.00822324	0.0180962	0.454417	0.654961	21.1387	0.461
Naive_CD4-CD8-_T_cell__CD4-CD8-_T_cell	sepsis	Outlier-corrected	NA	NA	NA	NA	21.1387	0.461
Naive_CD4-CD8-_T_cell__T_cell	sepsis	Raw	0.00520693	0.0155433	0.334996	0.741501	16.0438	0.702
Naive_CD4-CD8-_T_cell__T_cell	sepsis	Outlier-corrected	NA	NA	NA	NA	16.0438	0.702
Naive_CD4-CD8-_T_cell_Absolute_Count	sepsis	Raw	0.0455881	0.0221805	2.05532	0.0576915	13.8901	0.701
Naive_CD4-CD8-_T_cell_Absolute_Count	sepsis	Outlier-corrected	NA	NA	NA	NA	13.8901	0.701
Naive_CD4+_T_cell__CD4+_T_cell	sepsis	Raw	0.0180072	0.0183917	0.979093	0.33868	17.9438	0.755
Naive_CD4+_T_cell__CD4+_T_cell	sepsis	Outlier-corrected	NA	NA	NA	NA	17.9438	0.755
Naive_CD4+_T_cell__T_cell	sepsis	Raw	-0.00444858	0.0182908	-0.243214	0.809906	36.4627	0.107
Naive_CD4+_T_cell__T_cell	sepsis	Outlier-corrected	NA	NA	NA	NA	36.4627	0.107
Naive_CD4+_T_cell_Absolute_Count	sepsis	Raw	-0.0186657	0.0243749	-0.765776	0.454311	17.6028	0.562
Naive_CD4+_T_cell_Absolute_Count	sepsis	Outlier-corrected	NA	NA	NA	NA	17.6028	0.562
Naive_CD8+_T_cell__CD8+_T_cell	sepsis	Raw	0.00232919	0.0047872	0.486546	0.630818	38.5144	0.335
Naive_CD8+_T_cell__CD8+_T_cell	sepsis	Outlier-corrected	NA	NA	NA	NA	38.5144	0.335
Naive_CD8+_T_cell__T_cell	sepsis	Raw	0.00400264	0.00338788	1.18146	0.250628	12.6057	0.968
Naive_CD8+_T_cell__T_cell	sepsis	Outlier-corrected	NA	NA	NA	NA	12.6057	0.968
Naive_CD8+_T_cell_Absolute_Count	sepsis	Raw	0.00427764	0.00505603	0.846049	0.407063	23.9592	0.699
Naive_CD8+_T_cell_Absolute_Count	sepsis	Outlier-corrected	NA	NA	NA	NA	23.9592	0.699
Natural_Killer__CD3-_lymphocyte	sepsis	Raw	-0.00198924	0.0133921	-0.148539	0.883271	40.0402	0.041
Natural_Killer__CD3-_lymphocyte	sepsis	Outlier-corrected	NA	NA	NA	NA	40.0402	0.041
Natural_Killer__lymphocyte	sepsis	Raw	-0.00681887	0.0151292	-0.45071	0.656609	29.4257	0.246
Natural_Killer__lymphocyte	sepsis	Outlier-corrected	NA	NA	NA	NA	29.4257	0.246
Natural_Killer_Absolute_Count	sepsis	Raw	-0.0286389	0.0251004	-1.14097	0.2697	28.2179	0.115
Natural_Killer_Absolute_Count	sepsis	Outlier-corrected	NA	NA	NA	NA	28.2179	0.115
Natural_Killer_T__lymphocyte	sepsis	Raw	-0.0166206	0.0166389	-0.998896	0.325835	28.576	0.629
Natural_Killer_T__lymphocyte	sepsis	Outlier-corrected	NA	NA	NA	NA	28.576	0.629
Natural_Killer_T__T_cell	sepsis	Raw	-0.0193766	0.0169398	-1.14385	0.262041	29.2084	0.554
Natural_Killer_T__T_cell	sepsis	Outlier-corrected	NA	NA	NA	NA	29.2084	0.554
Natural_Killer_T_Absolute_Count	sepsis	Raw	-0.0257331	0.0168836	-1.52415	0.137946	32.0982	0.48
Natural_Killer_T_Absolute_Count	sepsis	Outlier-corrected	NA	NA	NA	NA	32.0982	0.48
PDL-1_on_CD14-_CD16-	sepsis	Raw	-0.00563184	0.0120103	-0.468918	0.64396	21.9459	0.58
PDL-1_on_CD14-_CD16-	sepsis	Outlier-corrected	NA	NA	NA	NA	21.9459	0.58
PDL-1_on_CD14-_CD16+_monocyte	sepsis	Raw	-0.0197158	0.0176142	-1.11931	0.277721	22.3877	0.36
PDL-1_on_CD14-_CD16+_monocyte	sepsis	Outlier-corrected	NA	NA	NA	NA	22.3877	0.36
PDL-1_on_CD14+_CD16-_monocyte	sepsis	Raw	-0.00227735	0.0440961	-0.0516452	0.959828	33.1299	0.026
PDL-1_on_CD14+_CD16-_monocyte	sepsis	Outlier-corrected	0.0222814	0.0297379	0.74926	0.472829	33.1299	0.026
PDL-1_on_CD14+_CD16+_monocyte	sepsis	Raw	-0.00199502	0.0145379	-0.137229	0.891907	27.4554	0.513
PDL-1_on_CD14+_CD16+_monocyte	sepsis	Outlier-corrected	NA	NA	NA	NA	27.4554	0.513
PDL-1_on_monocyte	sepsis	Raw	0.00462847	0.0340679	0.13586	0.894386	20.041	0.168
PDL-1_on_monocyte	sepsis	Outlier-corrected	NA	NA	NA	NA	20.041	0.168
Plasma_Blast-Plasma_Cell__B_cell	sepsis	Raw	0.00380067	0.0172753	0.220006	0.827991	29.8779	0.213
Plasma_Blast-Plasma_Cell__B_cell	sepsis	Outlier-corrected	NA	NA	NA	NA	29.8779	0.213
Plasma_Blast-Plasma_Cell__lymphocyte	sepsis	Raw	-0.00884616	0.012975	-0.681785	0.506498	15.5552	0.569
Plasma_Blast-Plasma_Cell__lymphocyte	sepsis	Outlier-corrected	NA	NA	NA	NA	15.5552	0.569
Plasma_Blast-Plasma_Cell_Absolute_Count	sepsis	Raw	-0.00466466	0.0148148	-0.314864	0.756934	16.1976	0.591
Plasma_Blast-Plasma_Cell_Absolute_Count	sepsis	Outlier-corrected	NA	NA	NA	NA	16.1976	0.591
Plasmacytoid_Dendritic_Cell__Dendritic_Cell	sepsis	Raw	-0.0335259	0.0155278	-2.15909	0.0445884	25.4547	0.27
Plasmacytoid_Dendritic_Cell__Dendritic_Cell	sepsis	Outlier-corrected	NA	NA	NA	NA	25.4547	0.27
Plasmacytoid_Dendritic_Cell_Absolute_Count	sepsis	Raw	0.00146086	0.0139149	0.104986	0.917338	20.6622	0.639
Plasmacytoid_Dendritic_Cell_Absolute_Count	sepsis	Outlier-corrected	NA	NA	NA	NA	20.6622	0.639
Resting_CD4_regulatory_T_cell__CD4_regulatory_T_cell	sepsis	Raw	0.00385038	0.00919953	0.418541	0.680245	17.1017	0.711
Resting_CD4_regulatory_T_cell__CD4_regulatory_T_cell	sepsis	Outlier-corrected	NA	NA	NA	NA	17.1017	0.711
Resting_CD4_regulatory_T_cell__CD4+_T_cell	sepsis	Raw	0.0106753	0.00917189	1.16391	0.255448	22.6755	0.721
Resting_CD4_regulatory_T_cell__CD4+_T_cell	sepsis	Outlier-corrected	NA	NA	NA	NA	22.6755	0.721
Resting_CD4_regulatory_T_cell_Absolute_Count	sepsis	Raw	-0.00802885	0.0170264	-0.471553	0.64235	23.4125	0.406
Resting_CD4_regulatory_T_cell_Absolute_Count	sepsis	Outlier-corrected	NA	NA	NA	NA	23.4125	0.406
Secreting_CD4_regulatory_T_cell__CD4_regulatory_T_cell	sepsis	Raw	-0.00227417	0.0155179	-0.146552	0.88503	28.8004	0.156
Secreting_CD4_regulatory_T_cell__CD4_regulatory_T_cell	sepsis	Outlier-corrected	NA	NA	NA	NA	28.8004	0.156
Secreting_CD4_regulatory_T_cell__CD4+_T_cell	sepsis	Raw	0.00514717	0.00733085	0.702125	0.48861	48.3312	0.064
Secreting_CD4_regulatory_T_cell__CD4+_T_cell	sepsis	Outlier-corrected	NA	NA	NA	NA	48.3312	0.064
Secreting_CD4_regulatory_T_cell_Absolute_Count	sepsis	Raw	-0.00504155	0.0110604	-0.45582	0.65397	30.947	0.074
Secreting_CD4_regulatory_T_cell_Absolute_Count	sepsis	Outlier-corrected	NA	NA	NA	NA	30.947	0.074
SSC-A_on_B_cell	sepsis	Raw	-0.0149331	0.0403177	-0.370385	0.72071	14.1806	0.182
SSC-A_on_B_cell	sepsis	Outlier-corrected	NA	NA	NA	NA	14.1806	0.182
SSC-A_on_CD14+_monocyte	sepsis	Raw	0.0013641	0.0205374	0.0664202	0.947775	26.015	0.218
SSC-A_on_CD14+_monocyte	sepsis	Outlier-corrected	NA	NA	NA	NA	26.015	0.218
SSC-A_on_CD4+_T_cell	sepsis	Raw	-0.0651462	0.0233805	-2.78634	0.0121881	16.3882	0.712
SSC-A_on_CD4+_T_cell	sepsis	Outlier-corrected	NA	NA	NA	NA	16.3882	0.712
SSC-A_on_CD8+_T_cell	sepsis	Raw	-0.0151711	0.0233345	-0.650156	0.526914	27.8829	0.055
SSC-A_on_CD8+_T_cell	sepsis	Outlier-corrected	NA	NA	NA	NA	27.8829	0.055
SSC-A_on_granulocyte	sepsis	Raw	0.00566541	0.0190534	0.297344	0.76943	26.9332	0.192
SSC-A_on_granulocyte	sepsis	Outlier-corrected	NA	NA	NA	NA	26.9332	0.192
SSC-A_on_HLA_DR+_CD4+_T_cell	sepsis	Raw	0.000404697	0.0226206	0.0178907	0.985923	25.8999	0.213
SSC-A_on_HLA_DR+_CD4+_T_cell	sepsis	Outlier-corrected	NA	NA	NA	NA	25.8999	0.213
SSC-A_on_HLA_DR+_CD8+_T_cell	sepsis	Raw	-0.0276846	0.0123906	-2.23432	0.0400812	8.75201	0.957
SSC-A_on_HLA_DR+_CD8+_T_cell	sepsis	Outlier-corrected	NA	NA	NA	NA	8.75201	0.957
SSC-A_on_HLA_DR+_Natural_Killer	sepsis	Raw	-0.0153564	0.0143323	-1.07145	0.296126	36.1143	0.063
SSC-A_on_HLA_DR+_Natural_Killer	sepsis	Outlier-corrected	NA	NA	NA	NA	36.1143	0.063
SSC-A_on_HLA_DR+_T_cell	sepsis	Raw	-0.0346639	0.0215981	-1.60495	0.12806	16.3971	0.58
SSC-A_on_HLA_DR+_T_cell	sepsis	Outlier-corrected	NA	NA	NA	NA	16.3971	0.58
SSC-A_on_lymphocyte	sepsis	Raw	-0.0235969	0.0329656	-0.715804	0.48383	24.4549	0.189
SSC-A_on_lymphocyte	sepsis	Outlier-corrected	NA	NA	NA	NA	24.4549	0.189
SSC-A_on_monocyte	sepsis	Raw	0.000136219	0.0222062	0.00613429	0.995181	36.1	0.018
SSC-A_on_monocyte	sepsis	Outlier-corrected	NA	NA	NA	NA	36.1	0.018
SSC-A_on_myeloid_Dendritic_Cell	sepsis	Raw	0.00586604	0.0260566	0.225127	0.825381	40.2683	0.106
SSC-A_on_myeloid_Dendritic_Cell	sepsis	Outlier-corrected	NA	NA	NA	NA	40.2683	0.106
SSC-A_on_Natural_Killer	sepsis	Raw	-0.0110332	0.0218253	-0.505523	0.618717	29.5916	0.171
SSC-A_on_Natural_Killer	sepsis	Outlier-corrected	NA	NA	NA	NA	29.5916	0.171
SSC-A_on_Natural_Killer_T	sepsis	Raw	-0.0172226	0.00902478	-1.90837	0.0715688	10.85	0.958
SSC-A_on_Natural_Killer_T	sepsis	Outlier-corrected	NA	NA	NA	NA	10.85	0.958
SSC-A_on_plasmacytoid_Dendritic_Cell	sepsis	Raw	0.0182399	0.0172667	1.05636	0.302265	27.5189	0.322
SSC-A_on_plasmacytoid_Dendritic_Cell	sepsis	Outlier-corrected	NA	NA	NA	NA	27.5189	0.322
SSC-A_on_T_cell	sepsis	Raw	-0.00622567	0.0196462	-0.31689	0.754973	17.2031	0.632
SSC-A_on_T_cell	sepsis	Outlier-corrected	NA	NA	NA	NA	17.2031	0.632
Switched_memory_B_cell__B_cell	sepsis	Raw	-0.00253411	0.0279591	-0.0906364	0.929571	18.2951	0.137
Switched_memory_B_cell__B_cell	sepsis	Outlier-corrected	NA	NA	NA	NA	18.2951	0.137
Switched_memory_B_cell__lymphocyte	sepsis	Raw	0.0278981	0.0338676	0.82374	0.426156	24.9171	0.088
Switched_memory_B_cell__lymphocyte	sepsis	Outlier-corrected	NA	NA	NA	NA	24.9171	0.088
Switched_memory_B_cell_Absolute_Count	sepsis	Raw	0.0155196	0.0312009	0.49741	0.626621	18.3441	0.301
Switched_memory_B_cell_Absolute_Count	sepsis	Outlier-corrected	NA	NA	NA	NA	18.3441	0.301
T_B_cell	sepsis	Raw	0.0324334	0.0170257	1.90497	0.0693628	18.6268	0.835
T_B_cell	sepsis	Outlier-corrected	NA	NA	NA	NA	18.6268	0.835
T_cell__leukocyte	sepsis	Raw	0.00178182	0.0271848	0.0655447	0.948606	49.7036	0.049
T_cell__leukocyte	sepsis	Outlier-corrected	NA	NA	NA	NA	49.7036	0.049
T_cell__lymphocyte	sepsis	Raw	0.0230992	0.0282899	0.816518	0.428913	17.3967	0.336
T_cell__lymphocyte	sepsis	Outlier-corrected	NA	NA	NA	NA	17.3967	0.336
T_cell_Absolute_Count	sepsis	Raw	-0.0110569	0.0340133	-0.325076	0.74993	26.2739	0.072
T_cell_Absolute_Count	sepsis	Outlier-corrected	NA	NA	NA	NA	26.2739	0.072
TCRgd_T_cell__lymphocyte	sepsis	Raw	0.0238676	0.0150938	1.58129	0.134665	16.0067	0.501
TCRgd_T_cell__lymphocyte	sepsis	Outlier-corrected	NA	NA	NA	NA	16.0067	0.501
TCRgd_T_cell__T_cell	sepsis	Raw	0.00699711	0.0227127	0.30807	0.762565	22.3395	0.166
TCRgd_T_cell__T_cell	sepsis	Outlier-corrected	NA	NA	NA	NA	22.3395	0.166
TCRgd_T_cell_Absolute_Count	sepsis	Raw	0.0197177	0.0150944	1.30629	0.2079	8.52374	0.985
TCRgd_T_cell_Absolute_Count	sepsis	Outlier-corrected	NA	NA	NA	NA	8.52374	0.985
Terminally_Differentiated_CD4-CD8-_T_cell__CD4-CD8-_T_cell	sepsis	Raw	0.0101973	0.00807861	1.26226	0.220072	13.57	0.956
Terminally_Differentiated_CD4-CD8-_T_cell__CD4-CD8-_T_cell	sepsis	Outlier-corrected	NA	NA	NA	NA	13.57	0.956
Terminally_Differentiated_CD4-CD8-_T_cell__T_cell	sepsis	Raw	0.00565557	0.00927768	0.609589	0.5519	14.9898	0.652
Terminally_Differentiated_CD4-CD8-_T_cell__T_cell	sepsis	Outlier-corrected	NA	NA	NA	NA	14.9898	0.652
Terminally_Differentiated_CD4-CD8-_T_cell_Absolute_Count	sepsis	Raw	0.00599843	0.0088184	0.680218	0.506091	16.0542	0.747
Terminally_Differentiated_CD4-CD8-_T_cell_Absolute_Count	sepsis	Outlier-corrected	NA	NA	NA	NA	16.0542	0.747
Terminally_Differentiated_CD4+_T_cell__CD4+_T_cell	sepsis	Raw	-0.0129495	0.0281442	-0.460113	0.652034	20.1601	0.306
Terminally_Differentiated_CD4+_T_cell__CD4+_T_cell	sepsis	Outlier-corrected	NA	NA	NA	NA	20.1601	0.306
Terminally_Differentiated_CD4+_T_cell__T_cell	sepsis	Raw	-0.0200534	0.0229877	-0.872357	0.395168	15.4603	0.676
Terminally_Differentiated_CD4+_T_cell__T_cell	sepsis	Outlier-corrected	NA	NA	NA	NA	15.4603	0.676
Terminally_Differentiated_CD4+_T_cell_Absolute_Count	sepsis	Raw	-0.0438377	0.0280111	-1.56501	0.156211	10.7899	0.447
Terminally_Differentiated_CD4+_T_cell_Absolute_Count	sepsis	Outlier-corrected	NA	NA	NA	NA	10.7899	0.447
Terminally_Differentiated_CD8+_T_cell__CD8+_T_cell	sepsis	Raw	0.00379989	0.0133421	0.284804	0.778722	14.7143	0.861
Terminally_Differentiated_CD8+_T_cell__CD8+_T_cell	sepsis	Outlier-corrected	NA	NA	NA	NA	14.7143	0.861
Terminally_Differentiated_CD8+_T_cell__T_cell	sepsis	Raw	-0.0121692	0.0121079	-1.00506	0.333208	6.42923	0.958
Terminally_Differentiated_CD8+_T_cell__T_cell	sepsis	Outlier-corrected	NA	NA	NA	NA	6.42923	0.958
Terminally_Differentiated_CD8+_T_cell_Absolute_Count	sepsis	Raw	0.0115629	0.0209981	0.550667	0.590542	14.0452	0.622
Terminally_Differentiated_CD8+_T_cell_Absolute_Count	sepsis	Outlier-corrected	NA	NA	NA	NA	14.0452	0.622
Transitional_B_cell__B_cell	sepsis	Raw	-0.0221082	0.0363253	-0.608619	0.553264	23.711	0.101
Transitional_B_cell__B_cell	sepsis	Outlier-corrected	NA	NA	NA	NA	23.711	0.101
Transitional_B_cell__lymphocyte	sepsis	Raw	0.00536264	0.0285496	0.187836	0.852727	33.5945	0.084
Transitional_B_cell__lymphocyte	sepsis	Outlier-corrected	NA	NA	NA	NA	33.5945	0.084
Transitional_B_cell_Absolute_Count	sepsis	Raw	-0.0401008	0.0205636	-1.95009	0.0634579	22.7141	0.638
Transitional_B_cell_Absolute_Count	sepsis	Outlier-corrected	NA	NA	NA	NA	22.7141	0.638
Unswitched_memory_B_cell__B_cell	sepsis	Raw	-0.020859	0.0200465	-1.04053	0.308462	32.4904	0.191
Unswitched_memory_B_cell__B_cell	sepsis	Outlier-corrected	NA	NA	NA	NA	32.4904	0.191
Unswitched_memory_B_cell__lymphocyte	sepsis	Raw	-0.00826762	0.0125414	-0.659224	0.518098	8.15073	0.987
Unswitched_memory_B_cell__lymphocyte	sepsis	Outlier-corrected	NA	NA	NA	NA	8.15073	0.987
Unswitched_memory_B_cell_Absolute_Count	sepsis	Raw	-0.000138575	0.0190355	-0.00727982	0.994276	15.0309	0.732
Unswitched_memory_B_cell_Absolute_Count	sepsis	Outlier-corrected	NA	NA	NA	NA	15.0309	0.732

## Sheet: Table S5
Table S5. The causal effects of immnue cells on sepsis in the replication cohort.
exposure	outcome	method	nsnp	b	se	pval	lo_ci	up_ci	or	or_lci95	or_uci95	id.exposure.y	id.outcome.y	outcome.y	exposure.y	Q	Q_df	Q_pval	egger_intercept	pval
CD16 on CD14+ CD16+ monocyte	sepsis	Inverse variance weighted	18	-0.00170886	0.0154863	0.912135	-0.032062	0.0286443	0.998293	0.968447	1.02906
CD62L- Dendritic Cell %Dendritic Cell	sepsis	Inverse variance weighted	19	-0.0174958	0.0153409	0.254091	-0.047564	0.0125724	0.982656	0.953549	1.01265
BAFF-R on IgD- CD38+ B cell	sepsis	Inverse variance weighted	15	0.0225795	0.0315307	0.473923	-0.0392207	0.0843798	1.02284	0.961538	1.08804
CD14+ CD16+ monocyte Absolute Count	sepsis	Inverse variance weighted	18	0.0109071	0.0178764	0.54177	-0.0241306	0.0459448	1.01097	0.976158	1.04702
CD62L on CD62L+ plasmacytoid Dendritic Cell	sepsis	Inverse variance weighted	14	0.00949762	0.0238536	0.690511	-0.0372555	0.0562508	1.00954	0.96343	1.05786
CD39+ activated CD4 regulatory T cell %CD4 regulatory T cell	sepsis	Inverse variance weighted	19	-0.000643998	0.0103431	0.950353	-0.0209164	0.0196284	0.999356	0.979301	1.01982
CD62L- CD86+ myeloid Dendritic Cell %Dendritic Cell	sepsis	Inverse variance weighted	15	-0.0074097	0.0157162	0.637307	-0.0382135	0.0233941	0.992618	0.962507	1.02367
CD3 on naive CD8+ T cell	sepsis	Inverse variance weighted	22	0.000278903	0.0128442	0.982676	-0.0248957	0.0254535	1.00028	0.975412	1.02578
CD62L- CD86+ myeloid Dendritic Cell Absolute Count	sepsis	Inverse variance weighted	15	-0.00679098	0.0153302	0.657779	-0.0368381	0.0232561	0.993232	0.963832	1.02353
FSC-A on HLA DR+ Natural Killer	sepsis	Inverse variance weighted	17	0.00171873	0.0123473	0.889293	-0.022482	0.0259195	1.00172	0.977769	1.02626
CCR2 on CD14- CD16+ monocyte	sepsis	Inverse variance weighted	22	-0.0103772	0.0109684	0.344098	-0.0318751	0.0111208	0.989677	0.968628	1.01118
HLA DR+ Natural Killer Absolute Count	sepsis	Inverse variance weighted	16	-0.00509936	0.0210176	0.808297	-0.0462938	0.0360951	0.994914	0.954761	1.03675
CD86+ myeloid Dendritic Cell %Dendritic Cell	sepsis	Inverse variance weighted	21	-0.00837617	0.00906839	0.35566	-0.0261502	0.00939788	0.991659	0.974189	1.00944
CD3- lymphocyte %leukocyte	sepsis	Inverse variance weighted	18	-0.0112618	0.0182853	0.537963	-0.047101	0.0245773	0.988801	0.953991	1.02488
CD62L- myeloid Dendritic Cell Absolute Count	sepsis	Inverse variance weighted	14	-0.0114298	0.0211157	0.588304	-0.0528166	0.0299569	0.988635	0.948554	1.03041
CD14+ CD16+ monocyte %monocyte	sepsis	Inverse variance weighted	20	0.00495786	0.0197245	0.801539	-0.0337021	0.0436179	1.00497	0.966859	1.04458
CD86 on myeloid Dendritic Cell	sepsis	Inverse variance weighted	19	0.0186491	0.0196503	0.342596	-0.0198655	0.0571638	1.01882	0.98033	1.05883
Plasmacytoid Dendritic Cell %Dendritic Cell	sepsis	Inverse variance weighted	20	0.00181634	0.0176567	0.918066	-0.0327907	0.0364234	1.00182	0.967741	1.03709
HLA DR on myeloid Dendritic Cell	sepsis	Inverse variance weighted	16	0.0377354	0.0162857	0.0204987	0.00581549	0.0696553	1.03846	1.00583	1.07214
CD66b++ myeloid cell Absolute Count	sepsis	Inverse variance weighted	14	-0.00870646	0.019356	0.65285	-0.0466442	0.0292313	0.991331	0.954427	1.02966
CD33+ HLA DR+ CD14- %CD33+ HLA DR+	sepsis	Inverse variance weighted	18	-0.0211409	0.0132938	0.111769	-0.0471967	0.00491483	0.979081	0.9539	1.00493
CD3 on CD28+ CD45RA- CD8+ T cell	sepsis	Inverse variance weighted	15	-0.011057	0.0193204	0.567122	-0.0489249	0.0268109	0.989004	0.952253	1.02717
CD3 on CD39+ CD8+ T cell	sepsis	Inverse variance weighted	13	0.00878431	0.0204779	0.667948	-0.0313523	0.0489209	1.00882	0.969134	1.05014
CD25 on CD45RA+ CD4 not regulatory T cell	sepsis	Inverse variance weighted	18	-0.00537712	0.0146993	0.714508	-0.0341877	0.0234335	0.994637	0.96639	1.02371
CD127 on CD45RA- CD4 not regulatory T cell	sepsis	Inverse variance weighted	12	0.0243036	0.0147629	0.0997101	-0.00463172	0.053239	1.0246	0.995379	1.05468
CD28+ CD45RA- CD8+ T cell %T cell	sepsis	Inverse variance weighted	23	-0.000945211	0.00616175	0.878083	-0.0130222	0.0111318	0.999055	0.987062	1.01119
CD8 on CD28+ CD45RA+ CD8+ T cell	sepsis	Inverse variance weighted	17	0.0088691	0.0205938	0.66671	-0.0314948	0.049233	1.00891	0.968996	1.05047
CD19 on CD20- CD38- B cell	sepsis	Inverse variance weighted	18	0.00503114	0.0223473	0.821875	-0.0387697	0.0488319	1.00504	0.961972	1.05004
Effector Memory CD8+ T cell %T cell	sepsis	Inverse variance weighted	10	-0.0142006	0.0138026	0.303556	-0.0412536	0.0128524	0.9859	0.959586	1.01294
CD45 on CD33- HLA DR+	sepsis	Inverse variance weighted	21	-0.00757058	0.0059219	0.201106	-0.0191775	0.00403633	0.992458	0.981005	1.00404
Monocytic Myeloid-Derived Suppressor Cells Absolute Count	sepsis	Inverse variance weighted	14	0.000526573	0.0153505	0.972635	-0.0295604	0.0306136	1.00053	0.970872	1.03109
CD39+ secreting CD4 regulatory T cell Absolute Count	sepsis	Inverse variance weighted	24	-0.011353	0.0148986	0.44605	-0.0405541	0.0178482	0.988711	0.960257	1.01801
CD33 on CD33dim HLA DR-	sepsis	Inverse variance weighted	18	-0.0174201	0.00915288	0.0570093	-0.0353598	0.000519525	0.982731	0.965258	1.00052
SSC-A on CD4+ T cell	sepsis	Inverse variance weighted	23	-0.00269217	0.0205262	0.895651	-0.0429235	0.0375392	0.997311	0.957985	1.03825
CD86 on CD62L+ myeloid Dendritic Cell	sepsis	Inverse variance weighted	17	0.0193285	0.0170287	0.256351	-0.0140477	0.0527047	1.01952	0.986051	1.05412
CD127 on T cell	sepsis	Inverse variance weighted	17	0.0150169	0.0302618	0.61973	-0.0442962	0.07433	1.01513	0.956671	1.07716
BAFF-R on CD20- B cell	sepsis	Inverse variance weighted	11	0.00903824	0.0475664	0.849299	-0.084192	0.102268	1.00908	0.919255	1.10768
CD39+ activated CD4 regulatory T cell Absolute Count	sepsis	Inverse variance weighted	26	-0.00187923	0.00744068	0.800607	-0.016463	0.0127045	0.998123	0.983672	1.01279
CD4+ CD8dim T cell Absolute Count	sepsis	Inverse variance weighted	13	-0.0143876	0.0208549	0.490263	-0.0552631	0.0264879	0.985715	0.946236	1.02684
CD39 on CD39+ CD8+ T cell	sepsis	Inverse variance weighted	17	0.0133834	0.020075	0.504983	-0.0259636	0.0527304	1.01347	0.974371	1.05415
IgD- CD24- B cell %lymphocyte	sepsis	Inverse variance weighted	23	0.0239844	0.0197332	0.224201	-0.0146927	0.0626615	1.02427	0.985415	1.06467

## Sheet: Table S6
Table S6. Reverse MR Analysis results for 11 immnue cells and sepsis.
outcome	exposure	method	nsnp	b	se	pval	lo_ci	up_ci	or	or_lci95	or_uci95
BAFF-R on CD20- B cell	sepsis	MR Egger	14	0.379948	0.236256	0.133767	-0.0831142	0.843011	1.46221	0.920246	2.32335
BAFF-R on CD20- B cell	sepsis	Weighted median	14	0.0866502	0.146359	0.553825	-0.200214	0.373515	1.09052	0.818555	1.45283
BAFF-R on CD20- B cell	sepsis	Inverse variance weighted	14	0.116554	0.106803	0.27514	-0.0927793	0.325888	1.12362	0.911395	1.38526
BAFF-R on CD20- B cell	sepsis	Simple mode	14	0.0106812	0.221747	0.962314	-0.423943	0.445305	1.01074	0.654462	1.56097
BAFF-R on CD20- B cell	sepsis	Weighted mode	14	0.0240425	0.189928	0.901204	-0.348216	0.396301	1.02433	0.705946	1.48632
CCR2 on CD14- CD16+ monocyte	sepsis	MR Egger	14	-0.284414	0.24045	0.259779	-0.755697	0.186869	0.752455	0.469683	1.20547
CCR2 on CD14- CD16+ monocyte	sepsis	Weighted median	14	-0.0861146	0.144322	0.550719	-0.368986	0.196757	0.917489	0.691435	1.21745
CCR2 on CD14- CD16+ monocyte	sepsis	Inverse variance weighted	14	-0.0946607	0.108873	0.384594	-0.308051	0.11873	0.909682	0.734878	1.12607
CCR2 on CD14- CD16+ monocyte	sepsis	Simple mode	14	-0.126541	0.2312	0.59343	-0.579694	0.326612	0.881138	0.56007	1.38626
CCR2 on CD14- CD16+ monocyte	sepsis	Weighted mode	14	-0.0740366	0.187684	0.699626	-0.441897	0.293824	0.928638	0.642816	1.34155
CD3- lymphocyte %leukocyte	sepsis	MR Egger	14	-0.0412577	0.243037	0.868028	-0.517611	0.435096	0.959582	0.595943	1.54511
CD3- lymphocyte %leukocyte	sepsis	Weighted median	14	0.103115	0.156611	0.510273	-0.203843	0.410072	1.10862	0.815591	1.50693
CD3- lymphocyte %leukocyte	sepsis	Inverse variance weighted	14	0.085451	0.109576	0.435488	-0.129317	0.300219	1.08921	0.878695	1.35016
CD3- lymphocyte %leukocyte	sepsis	Simple mode	14	-0.0605649	0.248475	0.811232	-0.547577	0.426447	0.941233	0.57835	1.5318
CD3- lymphocyte %leukocyte	sepsis	Weighted mode	14	0.107942	0.196812	0.592674	-0.277809	0.493693	1.11398	0.757442	1.63836
CD8 on CD28+ CD45RA+ CD8+ T cell	sepsis	MR Egger	14	0.0582941	0.269731	0.832525	-0.470378	0.586966	1.06003	0.624766	1.79852
CD8 on CD28+ CD45RA+ CD8+ T cell	sepsis	Weighted median	14	-0.159137	0.166754	0.339922	-0.485975	0.167702	0.85288	0.615097	1.18258
CD8 on CD28+ CD45RA+ CD8+ T cell	sepsis	Inverse variance weighted	14	-0.0706667	0.119579	0.554547	-0.305042	0.163709	0.931772	0.737092	1.17787
CD8 on CD28+ CD45RA+ CD8+ T cell	sepsis	Simple mode	14	-0.183362	0.280111	0.524136	-0.732379	0.365656	0.832467	0.480764	1.44146
CD8 on CD28+ CD45RA+ CD8+ T cell	sepsis	Weighted mode	14	-0.285154	0.232017	0.240846	-0.739907	0.169599	0.751899	0.477158	1.18483
CD39+ secreting CD4 regulatory T cell Absolute Count	sepsis	MR Egger	14	-0.201509	0.245897	0.428486	-0.683466	0.280449	0.817496	0.504864	1.32372
CD39+ secreting CD4 regulatory T cell Absolute Count	sepsis	Weighted median	14	-0.134697	0.157649	0.392879	-0.443688	0.174295	0.873981	0.641665	1.19041
CD39+ secreting CD4 regulatory T cell Absolute Count	sepsis	Inverse variance weighted	14	-0.123173	0.112888	0.275225	-0.344432	0.0980871	0.884111	0.708623	1.10306
CD39+ secreting CD4 regulatory T cell Absolute Count	sepsis	Simple mode	14	-0.230825	0.260544	0.391746	-0.741491	0.27984	0.793878	0.476403	1.32292
CD39+ secreting CD4 regulatory T cell Absolute Count	sepsis	Weighted mode	14	-0.217322	0.22824	0.358384	-0.664673	0.230029	0.804671	0.514442	1.25864
CD45 on CD33- HLA DR+	sepsis	MR Egger	14	-0.443638	0.351462	0.230834	-1.1325	0.245228	0.641698	0.322226	1.27791
CD45 on CD33- HLA DR+	sepsis	Weighted median	14	-0.169476	0.216833	0.434451	-0.59447	0.255517	0.844107	0.551855	1.29113
CD45 on CD33- HLA DR+	sepsis	Inverse variance weighted	14	-0.208409	0.159719	0.191944	-0.521458	0.10464	0.811875	0.593654	1.11031
CD45 on CD33- HLA DR+	sepsis	Simple mode	14	-0.083591	0.325847	0.801553	-0.722251	0.555069	0.919807	0.485658	1.74206
CD45 on CD33- HLA DR+	sepsis	Weighted mode	14	-0.177504	0.268342	0.519854	-0.703456	0.348447	0.837357	0.494872	1.41686
CD86 on CD62L+ myeloid Dendritic Cell	sepsis	MR Egger	14	0.217151	0.285589	0.461717	-0.342604	0.776907	1.24253	0.709919	2.17473
CD86 on CD62L+ myeloid Dendritic Cell	sepsis	Weighted median	14	0.093233	0.163641	0.568854	-0.227504	0.41397	1.09772	0.796519	1.51281
CD86 on CD62L+ myeloid Dendritic Cell	sepsis	Inverse variance weighted	14	0.118206	0.125431	0.345989	-0.127638	0.364049	1.12548	0.880172	1.43915
CD86 on CD62L+ myeloid Dendritic Cell	sepsis	Simple mode	14	0.0779419	0.237616	0.748122	-0.387785	0.543669	1.08106	0.678558	1.72231
CD86 on CD62L+ myeloid Dendritic Cell	sepsis	Weighted mode	14	0.0848535	0.187548	0.658412	-0.282741	0.452448	1.08856	0.753715	1.57216
CD86 on myeloid Dendritic Cell	sepsis	MR Egger	14	0.41258	0.323942	0.226914	-0.222347	1.04751	1.51071	0.800638	2.85053
CD86 on myeloid Dendritic Cell	sepsis	Weighted median	14	0.121448	0.169433	0.473503	-0.21064	0.453536	1.12913	0.810065	1.57387
CD86 on myeloid Dendritic Cell	sepsis	Inverse variance weighted	14	0.105101	0.148041	0.477738	-0.185059	0.395262	1.11082	0.831055	1.48477
CD86 on myeloid Dendritic Cell	sepsis	Simple mode	14	0.0169327	0.234561	0.94355	-0.442807	0.476672	1.01708	0.642231	1.61071
CD86 on myeloid Dendritic Cell	sepsis	Weighted mode	14	0.0671844	0.204251	0.747447	-0.333147	0.467516	1.06949	0.716665	1.59603
Effector Memory CD8+ T cell %T cell	sepsis	MR Egger	14	0.234107	0.234858	0.338537	-0.226215	0.694429	1.26378	0.797546	2.00257
Effector Memory CD8+ T cell %T cell	sepsis	Weighted median	14	0.16257	0.148664	0.274156	-0.128811	0.45395	1.17653	0.87914	1.57452
Effector Memory CD8+ T cell %T cell	sepsis	Inverse variance weighted	14	0.120794	0.107492	0.261118	-0.0898895	0.331478	1.12839	0.914032	1.39303
Effector Memory CD8+ T cell %T cell	sepsis	Simple mode	14	-0.0156254	0.244602	0.950037	-0.495045	0.463794	0.984496	0.609543	1.5901
Effector Memory CD8+ T cell %T cell	sepsis	Weighted mode	14	0.189163	0.206528	0.376388	-0.215632	0.593957	1.20824	0.806032	1.81114
HLA DR+ Natural Killer Absolute Count	sepsis	MR Egger	14	0.0287431	0.234902	0.904637	-0.431665	0.489151	1.02916	0.649427	1.63093
HLA DR+ Natural Killer Absolute Count	sepsis	Weighted median	14	0.00459118	0.152023	0.975907	-0.293373	0.302556	1.0046	0.745744	1.35331
HLA DR+ Natural Killer Absolute Count	sepsis	Inverse variance weighted	14	0.116254	0.107926	0.281407	-0.095281	0.327789	1.12328	0.909117	1.3879
HLA DR+ Natural Killer Absolute Count	sepsis	Simple mode	14	0.489153	0.265867	0.0887311	-0.0319469	1.01025	1.63093	0.968558	2.74629
HLA DR+ Natural Killer Absolute Count	sepsis	Weighted mode	14	-0.0338615	0.212057	0.875586	-0.449492	0.381769	0.966705	0.637952	1.46487
IgD- CD24- B cell %lymphocyte	sepsis	MR Egger	13	-0.247754	0.275388	0.387575	-0.787515	0.292007	0.780552	0.454974	1.33911
IgD- CD24- B cell %lymphocyte	sepsis	Weighted median	13	-0.203591	0.155792	0.191275	-0.508942	0.101761	0.815796	0.601131	1.10712
IgD- CD24- B cell %lymphocyte	sepsis	Inverse variance weighted	13	-0.215307	0.125774	0.0869241	-0.461825	0.0312108	0.806294	0.630133	1.0317
IgD- CD24- B cell %lymphocyte	sepsis	Simple mode	13	-0.205214	0.244893	0.418425	-0.685205	0.274777	0.814473	0.503987	1.31624
IgD- CD24- B cell %lymphocyte	sepsis	Weighted mode	13	-0.143913	0.232633	0.547725	-0.599875	0.312048	0.865963	0.54888	1.36622

## Sheet: Table S7
Table S7. The genetic correlations between immune cells and sepsis.
Trait 1	Trait 2	R g	P-Value
CCR2 on CD14- CD16+ monocyte	sepsis	−0.3894	0.4369
CD86 on myeloid Dendritic Cell	sepsis	−0.9016	0.0825
CD45 on CD33- HLA DR+	sepsis	−6.9193	0.0928
CD86 on CD62L+ myeloid Dendritic Cell	sepsis	−0.3989	0.3226

## Sheet: Table S8
Table S8.The causal effects of inflammatory proteins on sepsis.
method	outcome	exposure	nsnp	b	se	pval	lo_ci	up_ci	or	or_lci95	or_uci95	Q	Q_df	Q_pval	egger_intercept	pval
Inverse variance weighted	Sepsis	beta-nerve growth factor measurement	2	-0.262712	0.127319	0.0390731	-0.512258	-0.0131668	0.768963	0.599141	0.986919	0.072322	1	0.787985	NA	NA
Inverse variance weighted	Sepsis	TNF-related apoptosis-inducing ligand measurement	8	0.0899731	0.0400396	0.0246336	0.0114954	0.168451	1.09414	1.01156	1.18347	9.94719	7	0.191586	-0.0095825	0.508672
MR Egger	Sepsis	TNF-related apoptosis-inducing ligand measurement	8	0.126829	0.0669357	0.10694	-0.00436513	0.258023	1.13522	0.995644	1.29437	9.19114	6	0.163111	-0.0095825	0.508672
Simple mode	Sepsis	TNF-related apoptosis-inducing ligand measurement	8	0.114071	0.0633356	0.114707	-0.0100669	0.238209	1.12083	0.989984	1.26897	NA	NA	NA	-0.0095825	0.508672
Weighted median	Sepsis	TNF-related apoptosis-inducing ligand measurement	8	0.0720529	0.0421491	0.0873628	-0.0105594	0.154665	1.07471	0.989496	1.16727	NA	NA	NA	-0.0095825	0.508672
Weighted mode	Sepsis	TNF-related apoptosis-inducing ligand measurement	8	0.088852	0.0443517	0.0851971	0.00192272	0.175781	1.09292	1.00192	1.19218	NA	NA	NA	-0.0095825	0.508672

## Sheet: Table S9
Table S9.The causal effects of sepsis on inflammatory proteins.
outcome	exposure	method	nsnp	b	se	pval	lo_ci	up_ci	or	or_lci95	or_uci95
beta-nerve growth factor measurement	sepsis	MR Egger	14	0.0625712	0.106315	0.567081	-0.145807	0.270949	1.06457	0.864324	1.31121
beta-nerve growth factor measurement	sepsis	Weighted median	14	-0.00406811	0.0694647	0.9533	-0.140219	0.132083	0.99594	0.869168	1.1412
beta-nerve growth factor measurement	sepsis	Inverse variance weighted	14	0.00593729	0.0497431	0.904991	-0.0915592	0.103434	1.00595	0.912507	1.10897
beta-nerve growth factor measurement	sepsis	Simple mode	14	-0.108705	0.121182	0.386009	-0.346223	0.128812	0.896995	0.707355	1.13748
beta-nerve growth factor measurement	sepsis	Weighted mode	14	-0.114581	0.114994	0.337239	-0.339969	0.110808	0.89174	0.711792	1.11718
TNF-related apoptosis-inducing ligand measurement	sepsis	MR Egger	14	0.0733176	0.15551	0.645764	-0.231482	0.378117	1.07607	0.793357	1.45953
TNF-related apoptosis-inducing ligand measurement	sepsis	Weighted median	14	-0.0543298	0.0781338	0.48684	-0.207472	0.0988124	0.94712	0.812636	1.10386
TNF-related apoptosis-inducing ligand measurement	sepsis	Inverse variance weighted	14	0.00370999	0.070932	0.958287	-0.135317	0.142737	1.00372	0.873439	1.15343
TNF-related apoptosis-inducing ligand measurement	sepsis	Simple mode	14	-0.0828684	0.143762	0.574172	-0.364642	0.198906	0.920472	0.694445	1.22007
TNF-related apoptosis-inducing ligand measurement	sepsis	Weighted mode	14	-0.0895338	0.138078	0.527996	-0.360167	0.181099	0.914357	0.69756	1.19853

## Sheet: Table S10
Table S10.The causal relationship between immune cells and subtypes of sepsis.
exposure	outcome	method	pval	or	or_lci95	or_uci95
BAFF-R on CD20- B cell	Sepsis (28 day death)	Inverse variance weighted	0.0106813	0.829195	0.718136	0.95743
CCR2 on CD14- CD16+ monocyte	Sepsis (under 75)	Inverse variance weighted	0.0283779	0.97457	0.95238	0.997277
HLA DR+ Natural Killer Absolute Count	Sepsis (under 75)	Inverse variance weighted	0.0326744	0.948652	0.903859	0.995665
CD86 on myeloid Dendritic Cell	Sepsis (under 75)	Inverse variance weighted	0.0417277	1.04384	1.00161	1.08786
CD8 on CD28+ CD45RA+ CD8+ T cell	Sepsis (under 75)	Inverse variance weighted	0.0121414	1.03989	1.00858	1.07216
CD39+ secreting CD4 regulatory T cell Absolute Count	Sepsis (under 75)	Inverse variance weighted	0.0309997	0.957688	0.920797	0.996058
BAFF-R on CD20- B cell	Sepsis (under 75)	Inverse variance weighted	0.00786337	0.927507	0.877437	0.980434
CD86 on myeloid Dendritic Cell	Sepsis (28 day death in critical care)	Inverse variance weighted	0.00304331	1.44786	1.13349	1.84942
CD39+ secreting CD4 regulatory T cell Absolute Count	sepsis(STREPTO)	Inverse variance weighted	0.0257268	0.927825	0.868711	0.990962
CCR2 on CD14- CD16+ monocyte	sepsis(PUERP)	Inverse variance weighted	0.0464204	0.967131	0.935838	0.999471
